# Supplementary material for: A Comparative Analysis of DNA Metabarcoding and Morphological Identification in Diatoms Reveals Similar Patterns of Environmental Response
Source: Ecol Evol. 2026 Feb 17;16(2):e72644. doi: 10.1002/ece3.72644 (PMC12912883; doi:10.1002/ece3.72644)
Supplement: Supplementary file 1 — Tables S1–S6: ece372644‐sup‐0001‐TablesS1‐S6.zip. [file ECE3-16-e72644-s001.zip]

Archive with 4 entries (4 files):
- TableS2.xlsx
- TableS4.xlsx
- TablesS3,S5,S6.docx
- TableS1.xlsx
