# Supplementary material for: A Comparative Analysis of DNA Metabarcoding and Morphological Identification in Diatoms Reveals Similar Patterns of Environmental Response
Source: Ecol Evol. 2026 Feb 17;16(2):e72644. doi: 10.1002/ece3.72644 (PMC12912883; doi:10.1002/ece3.72644)
Supplement: Supplementary file 1 — Tables S1–S6: ece372644‐sup‐0001‐TablesS1‐S6.zip. [file ECE3-16-e72644-s001.zip › TableS2.xlsx]

## Sheet: Morphological
Station	Location	pH	Achnanthidium.minutisimum	Achnanthidium.caledonicum	Achnanthidium.rivulare	Achnanthidium.lineare	Achnanthidium.delmontii	Achnanthidium.macrocephalum	Achnanthidium.sp7	Achnanthidium.sp12	Achnanthidium.affine	Achnanthidium.trinode	Achnanthes.lapidosa.var..lapidosa	Achnanthes.minutissima.var..jackii	Adlafia.aquaeductae	Adlafia.bryophila	Adlafia.minuscula	Aneumastus.tusculus	Amphora.pediculus	Amphora.copulata	Amphora.ovalis	Amphora.affinis	Aulacoseira.alpigenica	Aulacoseira.pfaffiana	Aulacoseira.distans.var..humilis	Aulacoseira.granulata	Aulacoseira.tenella	Aulacoseira.tethera	Aulacoseira.valida	Aulacoseira.granulata.var..angustissima	Aulacoseira.ambigua	Aulacoseira.sp4	Brachysira.brebissonii	Brachysira.intermedia	Brachysira.neoexilis	Brachysira.neglectissima	Brachysira.serians	Caloneis.silicula	Caloneis.tenuis	Caloneis.bacilum	Caloneis.bacilum.var..inflata	Caloneis.ondulata	Caloneis.lancettula	Caloneis.fosus	Caloneis.alpestris	Caloneis.aerophila	Chamaepinnularia.mediocris	Chamaepinnularia.hassiaca	Chamaepinnularia.submuscicola
BAI01	BAI	5.45	1.4	0	0	0	0	0	0	0	0	0	0	0	0	0	0	0	0.2	0	0	0	0	0.6	0	0	6.8	9.4	0	0	0	0	9.2	2.6	1.2	0	0	0	0.4	0	0	0	0	0	0	0	0.4	0	0.2
BAI04	BAI	4.95	0	0	0	0	0	0	0	0	0	0	0	0	0	0	0	0	0	0	0	0	0	0	0	0	1.8	10	0	0	0	0	7.8	1.8	1.4	0	0	0	0	0	0	0	0	0	0	0	0	0	0
BAI06	BAI	5.05	0	0	0	0	0	0	2	0	0	0	0	0	0	0	0	0	0	0	0	0	0	0	0	0	3	1.8	0	0	0	0	4	0.2	0	0	0	0	0	0	0	0	0	0	0	0	0	0	0
BAI07	BAI	5.1	8.8	0	0	0.4	0	0	0	0	0	0	0	0	0	0	0	0	0.4	0	0	0	0	0	0	0	1.8	6.2	0	0	0.8	0	7.6	1	0.6	1.2	0	0	2	0	0	0	0	0	0	0	0.4	0	0
BPU04	BPU	6.22	2.8	0	0.2	0	0.4	0	0	0	0	0	0	0	1	0	0	0	0	0	0	0	0	0	0	0.2	0	0	0	0	0	0	0.2	0	0	0	0	0	0	0	0	0	0	0	0	0	1.8	0	0
BSC03	BSC	7.55	6.4	0	1.2	0	0	0	0	0	0	0.2	0	0	0.4	0	0	0	0	0.4	0	0	0	0	0	0	0	0	0	0	0.4	0	0	0	1.4	0	0	0	5.6	1.6	0	1.2	0	0	1.4	0	0	0	0
BSC04	BSC	7.76	8	0	0	0	0	0	0	0.4	0	0	0	0	0.4	0	0.4	0	0	0	0	0	0	0	0	0.4	0	0	0	0	0	0.2	0	0	0	0	0	0	2.6	0.6	0	0	0	0	0.4	0	0	0	0
BSC05	BSC	7.36	1.6	0	0	0	0	0	0	0	0	0	0	0	0.4	0	0	0	0	0	0	0	0	0	0	0	0	0	0	0	0	0	0	0	0	0	0	0	2.8	0.4	0	0	0	0	0.4	0	0	0	0
BV01	BV	5.32	0	0	0	0	0	0	0	0	0	0	0	0	0	0	0	0	0	0	0	0	0	0	0	0	0	0.2	0	0	0	0	11.6	8.2	2.6	0.8	0	0	0	0	0	0	0	0	0	0	0.8	0	0
BV02	BV	5.4	7.4	1.4	0	0	0	0	0	0	0	0	0	0	0	0	0	0	0	0	0	0	0	0	0	0	0	0	0	0	0	0	6.4	1.6	3.4	3.6	0	0	0	0	0	0	0	0	0	0	0	0	0
BValp01	BValp	4.87	0	0	0	0	0	0	1	0	0	0	0	0	0	0	0	0	0	0	0	0	0	0	0	0	0	0	0	0	0	0	2.6	0	4.2	0.2	0	0	0	0	0	0	0	0	0	0	0	0	0
BValp02	BValp	5.87	0.4	0	0	0	0	0	0	0	0	0	0	0	0	0	0	0	0	0	0	0	0	0	0	0.4	0	0	0	0	0	0	1.4	0	2.4	0	0	0	0	0	0	0	0	0	0	0	0	0	0
BValp03	BValp	5.51	0	0	0	0	0	0	0	0	0	0	0	0	0	0	0	0	0	0	0	0	0	4	0	0.2	5.6	4.2	0.4	0	3.4	0	21.2	7.8	2.2	0	0	0	0	0	0	0	0	0	0	0	0.8	0	0
CBR02	CBR	5.81	4	0	1.4	0	2	0	0	0	0	0	0.6	0	2	0	0	0	2	0	0	0	0	0	0	0	0	0	0	0	0	0	0	0	0	0	0	0	0	0.4	0	0	0	0	0	0	0	0	0
CBR03	CBR	5.04	12	0	0	0	5.6	0	0	0	0	0	1	0	0	0	0.8	0	0.6	0	0	0	0	0	0	0	0	0	0	0	0	0	0	0	0	0	0	0	0	0	0	0	0.6	0	0	0	1.6	0	0
CON02	CON	5.59	3.4	0	0	0	0	0	0.4	0	0	0	0	0	0	0	0	0	0	0	0	0	0	0	0	0	0	0	0	0	0	0	4.2	0.8	0.4	0.6	0	0	0	0	0	0	0	0	0	0	0	0	0
CON03	CON	5.47	2.4	0.8	0	0	0	0	0	0	0	0	0	0	0	0	0	0	0	0	0	0	0	0	0	0	0	0	0	0	0	0	2.2	0	0.2	0	0	0	4.8	0.4	0	0	0	0	0	0	0	0	0
CON06	CON	5.31	0	0	0	0	0	0	0	0	0	0	0	0	0	0	0	0	0	0	0	0	0	0	0	0	0	0	0	0	0	0	13.6	10.4	5.2	0	0	0	0	0	0	0	0	0	0	0	0	0.6	0
CR01	CR	4.66	1.4	0	0	0	0	0	0	0	0	0	0	0	0	0	0	0	0	0	0	0	0	1.4	0	0.2	4.4	0.6	0	0	0	0	0	0	0	0	0	0	0	0	0	0	0	0	0	0	0	0	0
CR06	CR	4.51	0.8	0	0	0	0	0	0	0	0	0	0	0	0	0	0	0	0.4	0	0	0	0	1.6	0	0	0.6	0	0	0	0	0	3.8	0	29.8	0	0	0	0	0.6	0	0	0	0	0	0	0	0	0
CR09	CR	4.75	0.4	0	0	0	0	0	0	0	0	0	0	0	0	0	0	0	0.4	0	0	0	0	0	0	0	0	0	0	0	0	0	0.6	0	0	0	0	0	0	0	0	0	0	0	0	0	0	0	0
ERT05	ERT	6.791	11.6	0	0	0	0	0	0	0.4	0	0	0	0	0	0	0	0	0	0	0	0	0	0	0	0	0	0	0	0	0	0	0	0	0	0	0	0	3.8	0	0	0	0	0	4.6	0	0	0	0
ES03	ES	6.37	46	0	0	2	0	0	0	0	0	0	0	0	0	0	0	0	0	0.2	0	0	0	0	0	0	0	0	0	0	0	0	0	0	0	0	0	0	1	0.8	0	0	0	0	0	0	0	0.4	0.8
ES10	ES	6.88	18.4	0	0	1	0	0	0	0	0	0	0	0	0	0	0	1.6	0	1	0	0	0	0	0	0	0	0	0	0	0	0	0	0	0	0	0	0	2.6	0.4	0	0	0.4	0	0	0	0	1.2	0.2
FRE03	FRE	6.69	31.4	0	0	0	0	0	0	0	0	0	0	0	0	0	0	0	0	2.2	0	0	0	0	0	0	0	0	0	0	0	0	0	0	0	0	0	0.8	0	0.8	0	0	0	0	0	0	0	0	0
GMG01	GMG	6.3	28.2	0	0	0	0	0	0	0	0.6	0	0	0	0	0	0.2	0	3	0	0	0	0	0	0	0	0	0.2	0	0	0	0	0	0	0	0	0	0	0	0	0	0	0	0	0	0	0	0	0
GMG06	GMG	5.73	12	0	0	0	8	0	0	0	0	0	0.2	0	0.4	0	0.4	0	10.8	0	1.6	0	0	0	0	0	0	0	0	0	0	0	0	0	0	0	0	0	0	0	0	0	0	0	0	0	0	0	0
HOR01	HOR	7.02	11.2	0	0	0	0	0	0	0	0	0	0	0	2	0	0	0	0	0.2	0.2	0.4	0	0	0	0	0	0	0	0	0	0	0	0	0	0	0	0	1.4	1.6	0	0	0	0	0	0	0	0	0.6
HOR04	HOR	5.4	1.6	0	0	0	0	0	0	0	0	0	0	0	0.6	0	0	0	0	0	0	0	0	0	0	0	0	0	0	0	0	0	6.2	0.8	0	4.6	0	0	0.4	0	0	0	0	0	0	0	0.4	0	0
HOR05	HOR	5.31	5.6	0	0.4	0	0	0	0	0	0.4	0	0	1.2	1.4	0	0	0	0	0	0	0	0	0	0	0	11	0	0	0	0	0	6.2	0	0.4	0.8	0	0	4.2	0	0	0	0	0	0	0	0	0.4	0
HOR06	HOR	5.21	6.8	0	0	0	0	0	0	0	0	0	0	0	0	0	0	0	0	0	0	0	0	0	0	0.2	0.4	13.8	0	0	0	0	0.6	0.8	0.2	0	0	0	11.6	0	0	0	1.2	0	0	0	0	0.4	0
LLA07	LLA	7.08	24.2	0	0	0	0	0	0	0	0	0	0	0	0	0	0	0	0	0	0	0	0	0	0	0	0	0	0	0	0	0	0	0	0	0	0	0	0	0	0	0	0	0	0	0	0	0	0
MA_alp01	MA_alp	5.59	24.2	0.8	0	0	0	0	0	0	0	0	0	0	0	0	0.2	0	0	0	0.4	0	0	0	0	0	0	0	0	0	0	0	7	0.4	0.8	0.4	0	0	0	0	0	0.4	0	0.4	0	0	0	0	0
MA_alp02	MA_alp	5.51	45.8	0.8	0	0.4	0	0.8	0.4	0	0.4	0	0	0	0	0	0	0	0	0	0	0	0	0	0	0	0	0	0	0	0	0	0	0.4	0.4	0	0	0	0	0	0	0	0	0	0	0	0	0	0
MAR01	MAR	6.04	26.2	0	0	0	0	0	0	0	0	0	0	0	0	0	0	0	0	2.4	0	0	0	0	0	0	0	0	0	0	0	0	0	0	0	0	0	0	1.2	0.4	0	0	0	0	0.2	0	0	0	0
MAR02	MAR	6.6	7.6	0.4	0	0	0	0	0	0	0	0	0	0	0	0	0	0	0	1.2	0	0	0	0	0	0	0	0	0	0	0	0	0	0	0	0	0	0	1.2	1.6	0	0	0	0	0.8	0	0	0	0
MAR03	MAR	6.15	5.6	0	0	0	0	0	0	0	0	0	0	0	0	0	0	0	0	0	0	0	0	0	0	0	0	0	0	0	0	0	0	0	0	0	0	0	4.6	1.2	0	0	0	0	0	0	0	0	0
MAR04	MAR	7.37	19.6	0	0	0	0	0	0	0	0	0	0	0	0.8	0	0	0	0.8	0.2	0	0	0	0	0	0	0	0	0	0	0	0	0	0	0	0	0	0	3	1.4	0	0	0	0	0	0	0	0	0
MAR05	MAR	7.04	28.8	0	0	0	0	0	0	0	0	0	0	0	1	0	0	0	0	0	0	0	0	0	0	0.2	0	0	0	0	0	0	0	0	0	0	0	0	6	1	0	0	0	0	2	0	0	0	0
MAR06	MAR	7.02	23.4	0	0	1	0	0	0	0	0	0	0	0	0	0	0	0	0	0.2	0	0	0	0	0	0	0	0	0	0	0	0	0	0	0	0	0	0	2.8	0.6	0	0	0.4	0	0.2	0	0	0	0
MAR09	MAR	6.61	12.6	0	0	0	0	0	0	0	0	0	0	0	0.4	0	0	0	0	1.4	0	0	0	0	0	0	0	0	0	0	0	0	0	0	0	0	0	0	3	5	0	1.2	0	0	1.2	0	0	0	0.8
MAR10	MAR	7.31	12.8	0	0	0	0	0	0	0	0	0	0	0	0.6	0	0	0	0	0.4	0	0	0	0	0	0	0	0	0	0	0	0	0	0	0	0	0	0	0.8	8	0	0	0	0	3.6	0	0	0	0
MT02	MT	5.76	6	0	0	0	0	0	0	0	0	0	0	0	1.8	0.4	0	0	0	0	0	0	0	0	0	0.2	0	0	0	0	0	0	0	0	0	0	0	0	2.2	0.8	0	0	0.2	0	0.8	0.6	0	0	0
MTL03	MTL	6.99	41.8	0.4	1.2	7.2	0	0	0	0	0	0	0	0	0	0	0	0	0	0.4	0	0	0	0	0	0	0	0	0	0	0	0	0	0	0	0	0	0	0	0.4	0	0	0	0	0.8	0	0	0	0
MUN02	MUN	5.15	0	0	0	0	0	0	0	0	0	0	0	0	0	0	0	0	0	0	0	0	0	0	0	0	0	0	0	0	0	0	7.2	2.4	7	0	0	0	0	0	0	0	0	0	0	0	0	0	0
MUN03	MUN	4.91	1.2	0	0	0	0	0	0	0	0	0	0	0	0	0	0	0	0	0	0	0	0	0	0	0.2	0	0	0	0	0	0	2.2	0.2	3	0	0	0	0	0	0	0	0	0	0	0	0.4	0	0
PA01	PA	6.26	13.8	0	0	0.6	0	0	0	0	0	0	0	0	0.4	0	0	0	0	1	0	0	0	0	0	0	0	0	0	0	0	0.2	0	0	0	0	0	0.4	4	1.6	0	0	0	0	0	0	0	0	0
PA02	PA	6.38	19.6	0	0	0	0	0	0	0	0	0	0	0	0.4	0	0	0	0.8	1.6	0.4	0	0	0	0	0	0	0	0	0	0	0	0	0	0	0	0	0	0.4	0.6	0.4	0	0	0	0.6	0	0	0	0
PA05	PA	6.47	36.4	0	0	0	0	0	0	0	0	0	0	0	1	0	0	0	0	0.6	0	0	0	0	0	0	0	0	0	0	0	0	0	0	0	0	0	0	0.2	0	0	0	0	0	0.4	0	0	0	0
RAT07	RAT	5.7	31.8	0	0	0	0	0	0	0	0	0	0	0	0	0	0	0	0	0	0	0	0	0	0	0	0.4	0.2	0	0	0.4	0	1	0	0	0	0	0	0	0	0	0	0	0	0	0	0	0	0
SO03	SO	5.08	0	0	0	0	0	0	0	0	0	0	0	0	0	0	0	0	0	0	0	0	0	0	0	0	0	2	0	0	0	0	0	0	17	0	13.4	0	0	0	0	0	0	0	0	0	0	0	0
SO04	SO	5.11	0.8	0	0	0	0	0	0	0	0	0	0	0	0	0	0	0	0	0	0	0	0	0	0	0	0.8	1.6	0	0	0	0	9.4	4.4	9.6	0.8	18.4	0	0	0	0	0	0	0	0	0	0	0	0
SO05	SO	5.15	7.8	0	0	0	0	0	0	0	0	0	0	0	0	0	0	0	0	0	0	0	0	0	0	0	5.8	4.8	0	0	0	0	2.6	0.4	10	1.4	0.6	0	0.4	0	0	0	0	0	0	0	0.4	0	0
SO08	SO	4.88	0.6	0	0	0	0	0	0	0	0	0	0	0	0	0	0	0	0	0	0	0	0	2.8	0	0	1	1.2	0	0	1.2	0	0	0	0	0	0	0	0	0	0	0	0	0	0	0	13.8	0	0
SO09	SO	4.87	0	0	0	0	0	0	0	0	0	0	0	0	0	0	0	0	0	0	0	0	0	0	0	0	0.2	0	0	0	0	0	0.4	0	0	0	0	0	0	0	0	0	0	0	0	0	5	0	0
SON02	SON	6.09	5.6	0	0	0	0	0	0.6	0	0	0	0	0	0	0	0	0	0	0	0	0	0	0	0	0	0	0	0	0	0	0	0	0	0	0	0	0	14	1.8	0	0	0	1	0	0	0	0	0
SON03	SON	6.04	27.2	0	1.4	0	0	0	0	0	0	0	0	0	3.8	0	0	0	0	0.2	0	0	0	0	0	0	0	0	0	0.2	0	0	0	0	0	0	0	0	0.2	1.6	0	0	0	0	0	0	0	0.2	0
T29	T	5.503	2.2	0	0	0	0	0	0	0	0	0	0	0	0	0	0	0	0	0	0	0	0	0	0.2	0.2	0	0	0	0	0	0	7.6	0.8	1	0.4	0	0	6.8	0	0	0	0	0	0	0	0	0	0
T46	T	5.809	0	0	0	0	0	0	0	0	0	0	0	0	0	0	0	0	0	0	0	0	0	0	0	0.2	0	0	0	0	0	0	19	6	0	0	0	0	0	0	0	0	0	0	0	0	0	0	0
T52	T	5.31	2.8	0.4	0	0	0	0	0	0	0	0	0	0	0	0	0	0	0	0	0	0	28.8	0	0	0	0	0	0	0	3	0	0.8	0.4	0	0.4	0	0	3.6	0	0	0	0	0	0	0	0	0	0
T54	T	5.685	14	1.6	0	0	0	0.4	0	0	0	0	0	0	0	0	0	0	0.2	0	0	0	0	0	0	0	0	0	0	0	0	0	0.4	0	2.8	0	0	0	0	0	0	0	0	0	0	0	0	0	0
TAU03	TAU	6.83	6	0	0.4	0	0	0	0	0	0	0	0	0	0	0	0	0	0	0	0.2	0	0	0	0	0	0	0	0	0	0	0	0	0	0	0	0	0	0	1.4	0	0	0	0	0	0	0	0	0
TAU04	TAU	7.09	23.6	0	0	0	0	0	0	0	0	0	0	0	2.4	0	0	0	0	0	0	0	0	0	0	0	0	0	0	0	0	0	0	0	0	0	0	0	8.8	0.8	0	0	0	0	0.2	0	0	0	0.8
TAU06	TAU	7.136	10	0	0	0.4	0	0	0	0	0	0	0	0	1.4	0	0	0	0	0	0	0	0	0	0	0.2	0	0	0	0	0	0	0	0	0	0	0	0.4	12.2	2.8	0	2.6	0	0	1.4	0.4	0	0	0
TOR01	TOR	7.3	41.4	0.4	0	0	0	0	0	0	0	0	0	0	0	0	0	0	0	0	0	0	0	0	0	0	0	0	0	0	0	0	0	0	0	0	0	0	0.4	0.6	0	0	0	0	0	0	0	0	0.4
TOR02	TOR	7.4	0	0	0	0	0	0	0	0	0	0	0	0	1.8	0	0	0	0	0	0	0	0	0	0	0.2	0	0	0	0	0	0	0	0	0	0	0	0	20.8	5.6	0	1	0	0	2	0.4	0	0	0
[truncated: 336 more columns]

## Sheet: COI
Station	Location	pH	BOGC_000020776	BOGC_000020780	BOGC_000020797	BOGC_000020810	BOGC_000020819	BOGC_000020822	BOGC_000020825	BOGC_000020848	BOGC_000020882	BOGC_000020914	BOGC_000020929	BOGC_000020937	BOGC_000020972	BOGC_000020985	BOGC_000020991	BOGC_000021028	BOGC_000021098	BOGC_000021157	BOGC_000021403	BOGC_000021455	BOGC_000021624	BOGC_000021665	BOGC_000021824	BOGC_000022034	BOGC_000022881	BOGC_000022923	BOGC_000024889	BOGC_000032443	BOGC_000038860	BOGC_000069470	BOGC_000085702	BOGC_000092530	BOGC_000092629	BOGC_000116990	BOGC_000118115	BOGC_000178751	BOGC_000258122	BOGC_000259147	BOGC_000259233	BOGC_000259352	BOGC_000261697	BOGC_000264231	BOGC_000265243	BOGC_000307139	BOGC_000309494	BOGC_000361366	BOGC_000361410
BAI01	BAI	5.45	0	0	0	0	0	0	0	0	0	0	0	0	0	0	0	0	0	0	0	0	0	0	0	0	0	0	0	0	0	0	0	0	0	0	0	0	1.94175	0	0	0.970874	0	0	0	0	0	0.970874	2.91262
BAI04	BAI	4.95	0	0	0	0	0	0	0	0	0	0	0	0	0	0	0	0	0	0	0	0	0	0	0	0	0	0	0	0	0	0	0	0	0	0	0	0	0.970874	0	0	0	1.94175	17.4757	0	0.970874	0	9.70874	4.85437
BAI06	BAI	5.05	0	0	0	0	0	0	0	0	0	0	0	0	0	0	0	0	0	0	0	0	0	0	0	0	0	0	0	0	0	0	0	0	0	0	0	0	8.73786	0	0	0	5.82524	28.1553	0	0	0	0.970874	30.0971
BAI07	BAI	5.1	0	0	0	0	0	0	0	0	0	0	0	0	0	0	0	0	0	0	0	0	0	0	0	0	0	0	0	0	0	0	0	0	0	0	0	0	0.970874	0	0	0	0.970874	22.3301	0.970874	0	0	0	2.91262
BPU04	BPU	6.22	0	0	0	0	0	0	0	0	0	0	0	0	0	0	0	0	0	0	0	0	0	0	0	0	0	0	0	0	0	0	0	0	0	0	0	3.8835	15.534	0	0	0	0	0	0	0	0	0	0
BSC03	BSC	7.55	0	0	0	0	0	0	0	0	0	0	0	0	0	0	0	0	0	0	0	0	0	0	0	0	0	0	0	0	0	0	0	0	0	0	0	0	0	0	0	0	0	0	0	0	0	0	0
BSC04	BSC	7.76	0	0	0	0	0	0	0	0	0	0	0	0	0	0	0	0	0	0	0	0	0	0	0	0	0	0	0	0	0	0	0	0	0	0	0	0	0	0	0	0	0	0	0	0	0	0	0
BSC05	BSC	7.36	0	0	0	0	0	0	0	0	0	0	0	0	0	0	0	0	0	0	0	0	0	0	0	0	0	0	0	0	0	0	0	0	0	0	0	0	0	0	0	0	0	0	0	0	0	0	0
BV01	BV	5.32	21.3592	21.3592	17.4757	0	2.91262	2.91262	0	0	3.8835	0	0	0	0	0	0	0	0	0	0	9.70874	1.94175	0	0	0	0	0	0	0	0	0	0	0	0	0	0	0	0	0	0	0	0	2.91262	0	0	0.970874	0	0
BV02	BV	5.4	0	0	0	0	0	0	0	0	0	0	0	0	0	0	0	0	0	0	0	0	0	0	0	0	0	0	0	0	0	0	0	0	0	0	0	1.94175	0	0.970874	5.82524	13.5922	0	7.76699	0	0	1.94175	0	7.76699
BValp01	BValp	4.87	0	0	0	0	0	0	0	0	0	0	0	0	0	0	0	0	0	2.91262	0	0.970874	0	0	0	0	0	0	0	0	0	0	0	0	0	0	0	0	1.94175	29.1262	21.3592	12.6214	1.94175	8.73786	1.94175	1.94175	0.970874	0	0
BValp02	BValp	5.87	0	0.970874	0	0	0	0	0	0	0	0	0	0	0	0	0	0	0	0	0	0	0	0	0	0	0	0	0	0	0	0	0	0	0	0	0	0	0	11.6505	23.301	5.82524	2.91262	2.91262	0	1.94175	0.970874	0	0
BValp03	BValp	5.51	0	0	0	0	0	0	0	0	0	0	0	0	0	0	0	0	0	0	0	0	0	0	0	0	0	0	0	0	0	0	0	0	0	0	0	0	1.94175	0	0	0	6.79612	73.7864	0	0	0	8.73786	4.85437
CBR02	CBR	5.81	0	0	0	0	0	0	0	0	0	0	0	0	0	0	0	0	0	0	0	0	0	0	0	0	0	0	0	0	0	0	1.94175	0	0	0	0	0.970874	0	0.970874	0	0	0	0	0	0	0	0	0
CBR03	CBR	5.04	0	0	0	0	0	0	0	0	0	0	0	0	0	0	0	0	0	0	0	0	0	0	0	0	0	0	0	0	0	0	1.94175	0	0	0	0	0.970874	0	0	0	0	0	0	0	0	0	0	0
CON02	CON	5.59	0	0	0	0	0	0	0	0	0	0	0	0	0	0	0	0	0	0	0	0	0	0	0	0	0	0	0	0	0	0	0	0	0	0	0	0	0.970874	0	0	0	0	9.70874	0	0	0	0	0
CON03	CON	5.47	0	0	0	0	0	0	0	0	0	0	0	0	0	0	0	0	0	0	0	0	0	0	0	0	0	0	0	0	0	0	0	0	0	0	0	0	1.94175	0	12.6214	0	0	31.068	0	0	0	0	0
CON06	CON	5.31	0	0	0	0	0	0	0	0	0	0	0	0	0	0	0	0	0	0	0	0	0	0	0	0	0	0	0	0	0	0	0	0	0	0	0	0	17.4757	0	0	2.91262	0	42.7184	0	0	0	0	12.6214
CR01	CR	4.66	0.970874	0.970874	0	0	0	0.970874	0	0	0	0	0	0	0	0	0	0	0	0	0	0	0	0	0	0	0	0	0	0	0	0	7.76699	0	0	0	0	0	2.91262	2.91262	0	0	0	0	0	0	0	7.76699	0
CR06	CR	4.51	0	0	0	0	0	0	0	0	0	0	0	0	0	0	0	0	0	0	0	0	0	0	0	0	0	0	0	0	0	0	0	0	0	0	0	0	66.0194	0	0	0	0	7.76699	0	0	0	0.970874	1.94175
CR09	CR	4.75	0.970874	2.91262	0	2.91262	0	0	0	0	0	0	0	0	0	0	0	0	0	0	0	0	0	0	0	0	1.94175	0	0	0	0	0	0	0	0	0	0	0	56.3107	0	0	0	0	3.8835	0	0	0	0	0
ERT05	ERT	6.791	0	0	0	0	0	0	0	0	0	0	0	0	0	0	0	0	0	0	0	0	0	0	0	0	0	0	0	0	0	0	0	0	0	0	0	0	0	0	0	0	0	0	0	0	0	0	0
ES03	ES	6.37	22.3301	15.534	18.4466	0	1.94175	12.6214	0.970874	0	0	0	1.94175	0	0	0	0	0	0	0	1.94175	0.970874	6.79612	0	0	0	5.82524	0	0	1.94175	0	0	0	0.970874	0	0	0	0	0	0	0	0	0	0	0	0	0	0	0
ES10	ES	6.88	19.4175	8.73786	14.5631	0	2.91262	0	0	6.79612	3.8835	0	0	0	4.85437	0	0	0	0	0	0	0	0	0	0	0	0	0	0	0	0	0	0	0	0.970874	0	0.970874	1.94175	0	0	0	0	0	0	0	0	0	0	0
FRE03	FRE	6.69	0	0	0	0	0	0	0	0	0	0	0	0	0	0	0	0	0	0	0	0	0	0	0	0	0	0	0	0	0	0	0	0	0	0	0	2.91262	0	0	0	0	0	0	0	0	0	0	0
GMG01	GMG	6.3	0	0	0	0	0	0	0	0	0	0	0	0	0	0	0	0	0	0	0	0	0	0	0	0	0	0	0	0	0	0.970874	0	0	0	0	0	0	0	0	0	0	0	0	0	0	0	0	0.970874
GMG06	GMG	5.73	0	0	0	0	0	0	0	0	0	0	0	0	0	0	0	0	0	0	0	0	0	0	0	0	0	0	0	0	0	0	0	0	0	0	0	0	0	1.94175	0	0	0	0	0	0	0	0	0
HOR01	HOR	7.02	0	0	0	0	0	0	0	0	0	0	0	0	0	0	0	0	0	0	0	0	0	0	0	0	0	0	0	0	0	0	0	0	0	0	0	3.8835	0.970874	0	0	0	0	0	0	0	0	0	0
HOR04	HOR	5.4	0	0	0	0	0	0	0	0	0	0	0	0	0	0	0	0	0	0	0	0	0	0	0	0	0	0	0	0	0	0	0	0	0	0	0	0	0	0	0	0.970874	0	77.6699	0	0	0	0	1.94175
HOR05	HOR	5.31	0	0	0	0	0	0	0	0	0	0	0	0	0	0	0	0	0	0	0	0	0	0	0	0	0	0	0	0	0	0	0	0	0	0	0	0	19.4175	0	2.91262	16.5049	0	14.5631	0	0	0	3.8835	13.5922
HOR06	HOR	5.21	0	0	0	0	0	0	0	0	0	0	0	0	0	0	0	0	0	0	0	0	0	0	0	0	0	0	0	0	0	0	0	0	0	0	0	0	6.79612	0	0	0	0	0	0	0	0	1.94175	0
LLA07	LLA	7.08	0	0	0	0	0	0	0	0	0	0	0	0	0	0	0	0	0	0	0	0	0	0	0	0	0	0	0	0	0	0	0	0	0	0	0	8.73786	0	0	0	0	0	0	0	0	0	0	0
MA_alp01	MA_alp	5.59	0	0	0	0	0	0	0	0	0	0	0	0	0	0	0	0	0	0	0	0	0	0	0	0	0	0	0	0	0	0	0	0	0	0	0	0	14.5631	0	0	0	0	10.6796	0	0	0	0	13.5922
MA_alp02	MA_alp	5.51	0	0	0	0	0	0	0	0	0	0	0	0	0	0	0	0	0	0	0	0	0	0	0	0	0	0	0	0	0	0.970874	0.970874	0	0	0	0	0	12.6214	0	0	2.91262	0	15.534	0	0	0	0	0.970874
MAR01	MAR	6.04	0	0	0	0	0	0	0	0	0	0	0	0	0	0	0	0	0	0	0	0	0	0	0	0	0	0	0	0	0	0	0	0	0	0	0	6.79612	0	0	0	0	0	0	0	0	0	0	0
MAR02	MAR	6.6	0	0	0	0	0	0	0	0	0	0	0	0	0	0	0	0	0	0	0	0	0	0	0	0	0	0	0	0	0	0	0	0	0	0	0	0.970874	0	0	0	0	0	0	0	0	0	0	0
MAR03	MAR	6.15	0	0	0	0	0	0	0	0	0	0	0	0	0	0	0	0	0	0	0	0	0	0	0	0	0	0	0	0	0	0	0	0	0	0	0	0	0	0	0	0	0	0	0	0	0	0	0
MAR04	MAR	7.37	0	0	0	0	0	0	0	0	0	0	0	0	0	0	0	0	0	0	0	0	0	0	0	0	0	0	0	0	0	0	0	0	0	0	0	2.91262	0	0	0	0	0	0	0	0	0	0	0
MAR05	MAR	7.04	0	0	0	0	0	0	0	0	0	0	0	0	0	0	0	0	0	0	0	0	0	0	0	0	0	0	0	0	0	0	0	0	0	0	0	0	0	0	0	0	0	0	0	0	0	0	0
MAR06	MAR	7.02	0	0	0	0	0	0	0	0	0	0	0	0	0	0	0	0	0	0	0	0	0	0	0	0	0	0	0	0	0	0	0	0	0	0	0	0	0	0	0	0	0	0	0	0	0	0	0
MAR09	MAR	6.61	0	0	0	0	0	0	0	0	0	0	0	0	0	0	0	0	0	0	0	0	0	0	0	0	0	0	0	0	0	0	0	0	0	0	0	4.85437	0	0	0	0	0	0	0	0	0	0	0
MAR10	MAR	7.31	0	0	0	0	0	0	0	0	0	0	0	0	0	0	0	0	0	0	0	0	0	0	0	0	0	0	0	0	0	0	0	0	0	0	0	1.94175	0	0	0	0	0	0	0	0	0	0	0
MT02	MT	5.76	3.8835	0	0	0	0	0	0	0	0	0	0	0	0	0	0	0	0	0	0	0	0	0	0	0	0	0	0	0	1.94175	0	0	0	0	0	0	0	0	0	0	0	0	0	0	0	0	0	0
MTL03	MTL	6.99	0	0	0	0	0	0	0	0	0	0	0	0	0	0	0	0	0	0	0	0	0	0	0	0	0	0	0	0	0	0	0	0	0	0	0	0	0	0	0	0	0	0	0	0	0	0	0
MUN02	MUN	5.15	0	0	0	0	0	0	0	0	0	0	0	0	0	0	0	0	0	0	0	0	0	0	0	0	0	0	0	0	0	0	0	0	0	0	0	0	0	3.8835	6.79612	0	0	5.82524	0	0	0	0	0.970874
MUN03	MUN	4.91	0	0	0	0	0	0	0	0	0	0	0	0	0	0	0	0	0	0	0	0	0	0	0	0	0	0	0	0	0	0	0	0	0	0	0	0	0	0	0	0	0	0	0	0	0	0	8.73786
PA01	PA	6.26	0	0	0	0	0	0	0	0	0	0	0	0	0	0	0	0	0	0	0	0	0	0	0	0	0	0	0	0	0	0	0	0	0	0	0	0.970874	0	0	0	0	0	0	0	0	0	0	0
PA02	PA	6.38	25.2427	9.70874	3.8835	4.85437	7.76699	3.8835	1.94175	4.85437	0.970874	0.970874	0	1.94175	1.94175	0.970874	0.970874	0	0.970874	0	0	0	0	0.970874	0	0.970874	0	0	0	0	0	0	0	0	0	0.970874	0	1.94175	0	0	0	0	0	0	0	0	0	0	0
PA05	PA	6.47	14.5631	6.79612	3.8835	4.85437	0.970874	1.94175	1.94175	0.970874	0	0	0	0.970874	0	0	0	0.970874	0	0.970874	0	0	0	0	0	0.970874	0	0	0.970874	0	1.94175	0	0	0	0.970874	0	0	0	0	0	0	0	0	0	0	0	0	0	0
RAT07	RAT	5.7	0	0	0	0	0	0	0	0	0	0	0	0	0	0	0	0	0	0	0	0	0	0	0	0	0	0	0	0	0	0	0.970874	0	0	0	0	4.85437	0	0	14.5631	0	0	0.970874	0	0	0	0	0
SO03	SO	5.08	0	0	0	0	0	0	0	0	0	0	0	0	0	0	0	0	0	0	0	0	0	0	0	0	0	0	0	0	0	0	0	0	0	0	0	0	8.73786	0	0	0	0	45.6311	0	0	3.8835	0	7.76699
SO04	SO	5.11	0.970874	0	0	0	0	0	0	0	0	0	0	0	0	0	0	0	0	0.970874	0	0	0	0	0	0	0	0	0	0	0	0	0	0	0	0	0	0	4.85437	0	0	0	0	81.5534	0	0	0	0	1.94175
SO05	SO	5.15	2.91262	0.970874	0	0	0.970874	0	0	0	0	0	0	0	0	0	0	0	0	0	0	0	0	0	0	0	0	0	0	0	0	0	0	0	0	0	0	0	0.970874	0	0	12.6214	0.970874	33.0097	0	0	5.82524	11.6505	2.91262
SO08	SO	4.88	0	0	0	0	0	0	0	0	0	0	0	0	0	0	0	0	0	0	0	0	0	0	0.970874	0	0	0	0	0	0	0	0	0	0	0	0	0	3.8835	0	0	2.91262	0	0	0	0	0.970874	0.970874	0
SO09	SO	4.87	2.91262	0	1.94175	0	0.970874	0	2.91262	0	0	0	0	0	0	0	3.8835	0	0	0	0	0	0	0	0	0	0	1.94175	0	0	0	0	0	0	0	0	0	0	25.2427	0	0	0	0	3.8835	0	0	0	0	0
SON02	SON	6.09	0	0	0	0	0	0	0	0	0	0	0	0	0	0	0	0	0	0	0	0	0	0	0	0	0	0	0	0	0	0	0	0	0	0	0	2.91262	0.970874	0	0	0	0	0	0	0	0	0	0
SON03	SON	6.04	0	0	0	0	0	0	0	0	0	0	0	0	0	0	0	0	0	0	0	0	0	0	0	0	0	0	0	0	0	2.91262	0	0	0	0	0	0	0	0.970874	0	0	0	0	0	0	0	0	0
T29	T	5.503	0	0	0	0	0	0	0	0	0	0	0	0	0	0	0	0	0	0	0	0	0	0	0	0	0	0	0	0	0	0	0	0	0	0	0	0	5.82524	0	0	0	0	1.94175	0	0	0	0	0
T46	T	5.809	0	0	0	0	0	0	0	0	0	0	0	0	0	0	0	0	0	0	0	0	0	0	0	0	0	0	0	0	0	0	0	0	0	0	0	0	0	0	0	0	0	1.94175	0	0	0	0	0.970874
T52	T	5.31	0	0	0	0	0	0	0	0	0	0	0	0	0	0	0	0	0	0	0	0	0	0	0	0	0	0	0	0	0	0	0	0	0	0	0	0	0.970874	0	0	0	0	3.8835	0	0	0	0	2.91262
T54	T	5.685	0	0	0	0	0	0	0	0	0	0	0	0	0	0	0	0	0	0	0	0	0	0	0	0	0	0	0	0	0	0	0	0	0	0	0	0	4.85437	0.970874	0	0	0	7.76699	0	0	0	0	1.94175
TAU03	TAU	6.83	0	0	0	0	0	0	0	0	0	0	0	0	0	0	0	0	0	0	0	0	0	0	0	0	0	0	0	0	0	0	0	0	0	0	0	0	0	0	0	0	0	0	0	0	0	0	0
TAU04	TAU	7.09	0	0	0	0	0	0	0	0	0	0	0	0	0	0	0	0	0	0	0	0	0	0	0	0	0	0	0	0	0	0	0	0	0	0	0	0.970874	0	0	0	0	0	0	0	0	0	0	0
TAU06	TAU	7.136	0	0	0	0	0	0	0	0	0	0	0	0	0	0	0	0	0	0	0	0	0	0	0	0	0	0	0	0	0	0	0	0	0	0	0	0	0	0	0	0	0	0	0	0	0	0	0
TOR01	TOR	7.3	0	0	0	0	0	0	0	0	0	0	0	0	0	0	0	0	0	0	0	0	0	0	0	0	0	0	0	0	0	0	0	0	0	0	0	0	0	0	0	0	0	0	0	0	0	0	0
TOR02	TOR	7.4	0	0	0	0	0	0	0	0	0	0	0	0	0	0	0	0	0	0	0	0	0	0	0	0	0	0	0	0	0	0	0	0	0	0	0	0	0	0	0	0	0	0	0	0	0	0	0
[truncated: 230 more columns]

## Sheet: 18S rRNA
Station	Location	pH	BOGS_000001575	BOGS_000014580	BOGS_000032386	BOGS_000124623	BOGS_000124699	BOGS_000124963	BOGS_000125182	BOGS_000125502	BOGS_000125634	BOGS_000126337	BOGS_000128470	BOGS_000128660	BOGS_000129899	BOGS_000133938	BOGS_000133943	BOGS_000133948	BOGS_000133951	BOGS_000134033	BOGS_000134036	BOGS_000134154	BOGS_000134551	BOGS_000134630	BOGS_000134681	BOGS_000137869	BOGS_000138001	BOGS_000150046	BOGS_000150326	BOGS_000158824	BOGS_000159330	BOGS_000167353	BOGS_000172272	BOGS_000172334	BOGS_000172384	BOGS_000172410	BOGS_000172574	BOGS_000172793	BOGS_000172990	BOGS_000173013	BOGS_000174702	BOGS_000174886	BOGS_000175854	BOGS_000176094	BOGS_000177666	BOGS_000178089	BOGS_000178967	BOGS_000179838	BOGS_000180056
BAI01	BAI	5.45	0	0	0	0	0	3.77358	3.77358	3.77358	3.77358	11.3208	0	0	0	0	0	1.88679	3.77358	3.77358	16.9811	0	0	0	0	0	0	0	3.77358	1.88679	0	1.88679	0	0	0	0	0	0	1.88679	0	0	0	0	0	0	0	0	0	0
BAI04	BAI	4.95	0	0	0	0	0	0	1.88679	0	1.88679	0	0	0	0	0	0	0	1.88679	0	9.43396	0	0	75.4717	0	0	0	0	0	0	0	0	0	0	0	0	0	0	0	0	0	0	0	0	0	0	0	0	0
BAI06	BAI	5.05	0	0	0	0	0	1.88679	0	0	49.0566	0	0	0	1.88679	0	26.4151	0	1.88679	0	0	0	0	0	0	0	0	0	0	0	0	3.77358	0	0	0	0	0	0	0	0	0	0	0	0	0	0	0	0	0
BAI07	BAI	5.1	0	0	0	0	0	0	0	0	0	0	0	0	0	0	0	1.88679	0	0	0	0	0	0	0	0	0	0	0	0	0	0	0	0	0	0	0	0	0	0	0	0	0	0	0	0	0	0	0
BPU04	BPU	6.22	0	0	0	0	0	0	0	11.3208	0	5.66038	0	0	0	0	0	0	0	0	0	0	0	0	0	15.0943	0	0	0	0	0	0	1.88679	0	0	0	0	0	0	0	0	0	0	0	0	0	0	0	47.1698
BSC03	BSC	7.55	0	1.88679	0	0	0	0	0	0	0	1.88679	0	0	0	0	0	0	0	0	0	0	0	0	0	0	0	0	0	0	0	0	1.88679	0	0	0	7.54717	0	0	9.43396	0	0	1.88679	1.88679	0	0	0	1.88679	0
BSC04	BSC	7.76	0	1.88679	0	0	0	0	0	0	0	3.77358	0	0	0	0	0	0	0	0	0	0	0	0	0	0	0	0	0	0	0	0	0	0	0	0	39.6226	0	0	7.54717	0	0	0	3.77358	0	0	13.2075	0	0
BSC05	BSC	7.36	0	0	0	0	0	0	0	0	0	3.77358	0	0	0	0	0	0	0	0	0	0	0	0	0	0	0	0	0	0	0	0	0	0	0	0	5.66038	0	0	0	0	0	3.77358	1.88679	0	0	1.88679	3.77358	0
BV01	BV	5.32	1.88679	0	0	0	0	20.7547	0	0	0	0	0	0	0	0	1.88679	0	20.7547	0	1.88679	0	0	47.1698	0	1.88679	0	0	0	0	0	0	0	0	0	0	0	0	0	0	0	0	0	0	0	0	0	0	0
BV02	BV	5.4	0	0	0	1.88679	1.88679	0	0	1.88679	0	0	0	0	0	15.0943	1.88679	0	1.88679	0	0	1.88679	0	43.3962	0	0	0	5.66038	0	0	0	1.88679	11.3208	0	0	0	1.88679	0	0	0	0	0	0	0	0	0	0	0	0
BValp01	BValp	4.87	0	0	3.77358	26.4151	15.0943	3.77358	0	3.77358	5.66038	1.88679	0	0	0	0	0	0	0	0	0	0	0	37.7358	0	1.88679	0	0	0	0	0	0	0	0	0	0	0	0	0	0	0	0	0	0	0	0	0	0	0
BValp02	BValp	5.87	0	0	1.88679	5.66038	24.5283	0	0	0	0	7.54717	1.88679	0	0	0	0	0	0	0	0	0	0	58.4906	0	0	0	0	0	0	0	0	0	0	0	0	0	0	0	0	0	0	0	0	0	0	0	0	0
BValp03	BValp	5.51	0	0	0	0	0	30.1887	0	3.77358	0	3.77358	0	0	7.54717	20.7547	13.2075	1.88679	5.66038	3.77358	1.88679	1.88679	0	1.88679	0	1.88679	0	0	0	0	0	0	0	0	0	0	0	1.88679	0	0	0	0	0	0	0	0	0	0	0
CBR02	CBR	5.81	0	9.43396	0	0	0	0	3.77358	0	0	3.77358	0	0	0	0	0	0	0	0	0	0	0	0	0	1.88679	0	0	0	16.9811	0	1.88679	0	0	0	0	0	0	0	0	0	0	0	0	0	0	0	1.88679	1.88679
CBR03	CBR	5.04	0	0	0	0	0	0	0	0	0	7.54717	0	0	0	0	0	0	0	0	0	0	0	0	0	0	0	0	0	16.9811	0	0	0	0	0	0	0	0	0	0	0	0	0	3.77358	0	0	0	0	1.88679
CON02	CON	5.59	0	0	3.77358	0	0	1.88679	0	0	0	1.88679	0	0	0	0	0	3.77358	1.88679	0	0	0	0	66.0377	0	0	0	0	0	0	0	0	9.43396	0	0	0	7.54717	0	0	0	0	0	0	0	0	0	0	0	0
CON03	CON	5.47	0	0	3.77358	0	0	3.77358	0	0	0	3.77358	0	0	0	0	0	3.77358	0	0	0	1.88679	0	20.7547	0	0	0	0	0	0	0	0	26.4151	0	0	0	0	0	0	0	0	0	0	0	0	3.77358	0	0	26.4151
CON06	CON	5.31	0	0	0	0	0	3.77358	0	35.8491	0	3.77358	0	0	0	0	9.43396	16.9811	3.77358	0	0	0	0	0	0	0	0	0	0	0	0	1.88679	1.88679	0	0	0	0	0	0	0	0	0	0	0	1.88679	0	0	0	0
CR01	CR	4.66	0	0	0	0	0	0	0	1.88679	0	0	0	0	0	0	0	0	3.77358	0	0	0	0	3.77358	0	3.77358	0	0	1.88679	0	0	0	0	0	0	0	0	0	0	0	0	0	0	0	0	0	0	0	0
CR06	CR	4.51	0	0	0	0	0	3.77358	1.88679	18.8679	0	0	0	0	0	0	0	0	0	0	0	0	0	0	0	0	0	0	0	0	0	0	0	0	0	0	0	0	0	0	0	0	0	0	0	0	0	0	0
CR09	CR	4.75	0	0	0	0	0	0	0	0	0	0	0	0	0	0	0	0	0	0	0	0	0	0	0	0	0	0	0	0	0	0	0	0	0	0	0	0	0	0	0	0	0	0	0	0	0	0	0
ERT05	ERT	6.791	0	18.8679	3.77358	0	0	0	0	0	0	0	0	0	0	0	0	0	0	0	0	0	0	0	0	0	0	0	0	0	0	0	9.43396	0	0	0	0	0	0	22.6415	0	0	0	7.54717	0	0	0	0	0
ES03	ES	6.37	0	75.4717	0	0	0	0	0	0	0	0	0	0	0	0	0	0	0	0	0	0	0	0	0	0	0	0	0	0	0	0	0	0	0	0	11.3208	0	0	0	0	0	0	0	0	0	0	0	0
ES10	ES	6.88	0	37.7358	1.88679	0	0	0	0	0	0	1.88679	0	0	0	0	0	0	0	0	0	0	0	0	0	0	0	3.77358	0	0	0	3.77358	0	0	0	0	5.66038	0	0	9.43396	0	3.77358	1.88679	0	0	1.88679	0	5.66038	0
FRE03	FRE	6.69	0	32.0755	1.88679	0	0	1.88679	0	0	0	7.54717	0	0	0	0	0	0	0	0	0	0	0	0	0	0	0	0	0	0	0	0	0	0	0	7.54717	7.54717	0	1.88679	5.66038	0	0	0	1.88679	0	3.77358	0	5.66038	0
GMG01	GMG	6.3	0	16.9811	0	0	1.88679	0	0	0	0	5.66038	0	0	0	0	0	0	0	0	0	0	0	0	0	0	0	0	0	1.88679	0	0	0	0	1.88679	0	5.66038	0	0	0	0	1.88679	0	0	0	3.77358	0	0	1.88679
GMG06	GMG	5.73	0	16.9811	0	0	0	0	0	0	0	7.54717	0	0	0	0	0	1.88679	0	0	0	0	0	0	0	0	0	3.77358	0	3.77358	0	0	0	0	0	0	1.88679	3.77358	0	0	0	0	0	0	0	0	0	0	5.66038
HOR01	HOR	7.02	0	30.1887	0	0	0	0	1.88679	0	0	3.77358	0	0	0	0	0	0	0	0	0	0	0	0	0	0	0	5.66038	0	0	0	0	0	0	0	0	7.54717	0	0	5.66038	0	0	0	0	0	0	0	1.88679	0
HOR04	HOR	5.4	0	0	1.88679	0	0	26.4151	0	0	0	33.9623	0	0	0	0	0	0	1.88679	0	0	1.88679	0	18.8679	0	0	0	0	0	0	0	0	0	0	0	0	0	0	0	0	0	0	0	0	0	0	0	0	0
HOR05	HOR	5.31	0	0	0	0	0	3.77358	7.54717	22.6415	0	3.77358	0	0	0	0	9.43396	13.2075	1.88679	0	0	0	0	1.88679	0	0	0	0	0	0	0	0	0	0	0	0	0	0	0	0	0	0	1.88679	0	0	0	0	0	5.66038
HOR06	HOR	5.21	0	0	0	0	0	0	0	0	0	43.3962	0	0	0	0	0	1.88679	0	0	0	1.88679	0	13.2075	0	0	0	0	0	0	0	5.66038	0	0	0	0	0	0	0	0	0	0	5.66038	1.88679	0	0	0	0	1.88679
LLA07	LLA	7.08	0	28.3019	3.77358	0	0	0	0	0	0	1.88679	0	0	0	0	0	0	0	0	0	0	0	0	0	0	0	16.9811	0	0	0	0	0	0	0	0	22.6415	0	0	0	0	0	0	0	0	0	1.88679	0	0
MA_alp01	MA_alp	5.59	0	0	0	0	0	3.77358	0	0	0	7.54717	0	0	0	0	7.54717	5.66038	3.77358	0	0	3.77358	0	1.88679	0	0	0	0	0	0	0	0	0	0	0	0	7.54717	0	0	0	0	0	0	0	0	0	15.0943	0	0
MA_alp02	MA_alp	5.51	0	11.3208	3.77358	0	0	7.54717	0	0	0	1.88679	0	9.43396	0	0	0	5.66038	0	0	0	7.54717	0	0	0	0	0	0	0	1.88679	0	0	0	0	0	0	13.2075	0	1.88679	0	0	0	0	0	0	0	0	0	0
MAR01	MAR	6.04	0	11.3208	3.77358	0	0	0	0	0	0	32.0755	0	0	0	0	0	0	0	0	0	0	0	0	0	0	0	3.77358	0	0	0	0	0	1.88679	0	11.3208	3.77358	0	1.88679	1.88679	0	1.88679	0	0	0	0	0	0	0
MAR02	MAR	6.6	0	33.9623	1.88679	0	0	0	0	0	0	0	0	0	0	0	0	0	0	0	0	0	0	0	0	0	0	1.88679	0	0	0	0	0	0	0	1.88679	7.54717	0	0	11.3208	0	0	0	5.66038	0	0	0	1.88679	0
MAR03	MAR	6.15	0	24.5283	1.88679	0	0	0	0	0	0	7.54717	0	0	0	0	0	0	0	0	0	0	0	0	0	0	0	0	0	0	0	3.77358	0	0	0	13.2075	1.88679	0	0	5.66038	0	0	0	3.77358	0	1.88679	0	20.7547	0
MAR04	MAR	7.37	0	43.3962	0	0	0	0	0	0	0	0	0	0	0	0	0	0	0	0	0	0	0	0	0	0	0	3.77358	0	0	0	0	1.88679	0	0	0	0	0	0	1.88679	0	0	0	0	0	0	1.88679	0	0
MAR05	MAR	7.04	0	37.7358	0	0	0	0	0	0	0	0	0	0	0	0	0	0	0	0	0	0	0	0	0	0	0	0	0	0	0	0	0	0	0	0	7.54717	0	0	13.2075	0	0	1.88679	9.43396	0	0	5.66038	0	0
MAR06	MAR	7.02	0	77.3585	0	0	0	0	0	0	0	5.66038	0	0	0	0	0	0	0	0	0	0	0	0	0	0	0	1.88679	0	0	0	0	0	0	0	0	5.66038	0	0	0	0	0	0	0	0	0	0	7.54717	0
MAR09	MAR	6.61	0	22.6415	0	0	0	0	0	0	0	5.66038	0	0	0	0	0	0	0	0	0	0	0	0	0	0	0	9.43396	0	0	0	0	0	1.88679	0	0	7.54717	0	0	22.6415	0	0	5.66038	0	0	0	0	1.88679	0
MAR10	MAR	7.31	0	41.5094	0	0	0	0	0	0	0	1.88679	0	0	0	0	0	0	0	0	0	0	0	0	0	0	0	9.43396	0	0	0	0	1.88679	1.88679	0	0	5.66038	0	0	5.66038	0	0	0	0	0	0	1.88679	0	0
MT02	MT	5.76	0	0	0	0	0	0	0	0	0	13.2075	0	0	0	0	0	0	0	0	0	0	0	0	0	0	0	0	0	0	0	0	0	3.77358	7.54717	11.3208	3.77358	0	0	0	0	3.77358	0	1.88679	0	0	0	3.77358	9.43396
MTL03	MTL	6.99	0	3.77358	3.77358	0	0	0	0	0	0	0	0	0	0	0	0	0	0	0	0	0	0	0	0	0	0	0	0	0	0	0	0	0	0	0	45.283	0	0	3.77358	0	0	0	0	0	0	1.88679	0	0
MUN02	MUN	5.15	0	0	0	0	0	0	1.88679	0	0	0	0	0	0	0	0	0	0	0	0	0	0	86.7925	0	0	0	0	0	5.66038	0	0	1.88679	0	0	0	0	0	0	0	0	0	0	0	0	0	0	0	0
MUN03	MUN	4.91	0	0	0	0	0	3.77358	0	0	0	3.77358	0	0	0	0	18.8679	15.0943	0	0	0	0	0	20.7547	0	0	0	0	0	3.77358	0	32.0755	0	0	0	0	0	0	0	0	0	0	0	0	0	0	0	0	0
PA01	PA	6.26	0	77.3585	0	0	0	0	0	0	0	1.88679	0	0	0	0	0	0	0	0	0	0	0	0	0	0	0	0	0	0	0	0	0	0	0	0	0	0	0	0	0	0	0	0	0	0	1.88679	1.88679	0
PA02	PA	6.38	0	45.283	0	0	0	0	3.77358	0	0	1.88679	0	0	0	0	0	0	0	0	0	0	0	0	1.88679	0	0	7.54717	0	0	0	0	0	0	0	0	1.88679	0	3.77358	3.77358	0	0	0	1.88679	0	0	0	9.43396	0
PA05	PA	6.47	0	43.3962	0	0	0	1.88679	0	0	0	9.43396	0	0	0	0	0	0	0	0	0	0	0	0	0	0	0	5.66038	0	0	0	0	0	0	0	0	11.3208	0	0	0	0	0	0	3.77358	0	0	0	0	0
RAT07	RAT	5.7	0	0	1.88679	0	1.88679	0	0	0	7.54717	0	0	0	0	0	0	0	1.88679	0	0	0	0	7.54717	0	0	0	0	0	1.88679	0	3.77358	3.77358	0	0	0	0	0	0	0	0	0	0	0	0	0	0	0	33.9623
SO03	SO	5.08	0	0	0	0	0	13.2075	0	0	0	0	0	0	0	0	0	0	1.88679	0	0	0	0	1.88679	0	1.88679	1.88679	0	0	0	0	0	0	0	0	0	0	0	0	0	0	0	0	0	0	0	0	0	0
SO04	SO	5.11	0	0	0	0	0	41.5094	0	0	0	0	0	0	0	0	1.88679	0	0	0	0	0	0	0	0	0	0	0	0	0	0	0	0	0	0	0	0	0	0	0	0	0	0	0	0	0	0	0	0
SO05	SO	5.15	0	0	0	0	0	5.66038	0	0	0	7.54717	1.88679	1.88679	0	0	0	0	3.77358	0	3.77358	0	1.88679	18.8679	0	0	0	0	0	0	0	0	0	0	0	0	0	3.77358	0	0	0	0	0	0	0	0	0	0	0
SO08	SO	4.88	0	0	0	0	0	0	3.77358	13.2075	58.4906	0	0	0	0	0	3.77358	0	1.88679	0	0	0	0	1.88679	0	7.54717	0	0	0	1.88679	0	0	0	0	0	0	0	0	0	0	0	0	0	0	0	0	0	0	0
SO09	SO	4.87	0	0	0	0	0	1.88679	0	5.66038	0	0	0	0	0	0	1.88679	0	0	0	0	0	0	1.88679	0	0	0	0	0	0	0	0	0	0	0	0	0	0	0	0	0	0	0	0	0	0	0	0	0
SON02	SON	6.09	0	13.2075	0	0	0	0	0	0	0	20.7547	0	0	0	0	0	0	0	0	0	0	0	0	0	0	0	1.88679	0	3.77358	0	3.77358	0	0	0	7.54717	5.66038	0	0	0	0	1.88679	0	0	0	5.66038	0	0	5.66038
SON03	SON	6.04	0	32.0755	0	0	0	0	0	0	0	1.88679	0	0	0	0	0	0	0	0	0	0	0	0	0	0	0	0	0	3.77358	0	3.77358	33.9623	0	0	0	1.88679	0	0	1.88679	0	0	0	1.88679	0	0	0	1.88679	1.88679
T29	T	5.503	0	0	1.88679	0	0	0	0	0	0	7.54717	0	0	0	0	0	0	0	0	0	0	0	50.9434	0	0	0	0	0	0	0	5.66038	9.43396	0	0	0	0	0	0	0	3.77358	0	1.88679	0	0	0	0	0	1.88679
T46	T	5.809	0	0	0	0	0	7.54717	7.54717	0	0	0	0	0	0	0	3.77358	0	3.77358	0	0	3.77358	0	49.0566	0	0	0	0	0	0	3.77358	5.66038	11.3208	0	0	0	0	0	0	0	0	0	0	0	0	0	0	0	0
T52	T	5.31	0	0	0	0	0	0	5.66038	0	0	0	0	0	0	0	0	0	0	56.6038	0	0	0	18.8679	0	1.88679	0	0	0	1.88679	0	7.54717	0	0	0	0	0	0	0	0	0	3.77358	0	0	0	0	0	0	0
T54	T	5.685	0	0	0	0	0	0	0	5.66038	0	3.77358	0	0	0	0	3.77358	0	0	0	0	0	0	7.54717	0	0	0	0	0	39.6226	0	16.9811	0	0	0	0	3.77358	0	0	1.88679	0	5.66038	0	0	0	1.88679	1.88679	0	0
TAU03	TAU	6.83	0	18.8679	0	0	0	0	0	0	0	1.88679	0	0	0	0	0	0	0	0	0	0	0	0	0	0	0	5.66038	1.88679	0	0	7.54717	0	0	0	1.88679	0	0	0	1.88679	0	0	0	9.43396	0	0	0	0	0
TAU04	TAU	7.09	0	37.7358	0	0	0	0	0	0	0	15.0943	0	0	0	0	0	0	0	0	0	0	0	0	0	0	0	0	0	0	0	0	0	0	0	0	3.77358	0	0	1.88679	0	0	1.88679	1.88679	0	0	3.77358	7.54717	0
TAU06	TAU	7.136	0	13.2075	0	0	0	0	0	0	0	5.66038	0	0	0	0	0	0	0	0	0	0	0	0	0	0	0	0	0	0	0	7.54717	0	3.77358	0	9.43396	9.43396	0	0	0	0	3.77358	0	3.77358	0	0	18.8679	0	0
TOR01	TOR	7.3	0	16.9811	0	0	0	0	0	0	0	0	0	0	0	0	0	0	0	0	0	0	0	0	0	0	0	0	0	0	0	0	0	0	0	0	18.8679	0	0	11.3208	0	0	0	1.88679	0	0	0	1.88679	0
TOR02	TOR	7.4	0	28.3019	0	0	0	0	0	0	0	1.88679	0	0	0	0	0	0	0	0	0	0	0	0	0	0	0	0	0	0	0	0	0	0	0	3.77358	0	0	0	18.8679	0	0	0	0	0	0	0	3.77358	0
[truncated: 119 more columns]
