# Supplementary material for: A Comparative Analysis of DNA Metabarcoding and Morphological Identification in Diatoms Reveals Similar Patterns of Environmental Response
Source: Ecol Evol. 2026 Feb 17;16(2):e72644. doi: 10.1002/ece3.72644 (PMC12912883; doi:10.1002/ece3.72644)
Supplement: Supplementary file 1 — Tables S1–S6: ece372644‐sup‐0001‐TablesS1‐S6.zip. [file ECE3-16-e72644-s001.zip › TableS4.xlsx]

## Sheet: COI
id of representative sequence	Taxonomic assignation	Percent_identity	Representative sequence of the cluster
BOGC_000178751	Pinnularia_neomajor	100	attatctggtattacagctcactctggtggtgctgttgacctagctatttttagtttacacctttctggtgcagcttcaattctaggtgctattaattttatttgtactattactaatatgagatctaaaagtttaccgtttcatagattacctttattcgcttggtcaatctttataactgcatttttacttttattgtcattacctgtattagctggtgcaattacaatgttactaactgatagaaatttcaacactactttttttgatccagctggaggaggtgaccccgtattatatcaacatttattt
BOGC_000825479	Pinnularia_subcapitata_var._elongata	100	actagctggtattacagctcactctgggggggctgttgatctagcaattttcagcttacatcttgcaggagctgcatctattttaggtgctattaattttatttgtactataacaaatatgagagcaaaaagtttaccttttcacagacttcctctattcgcatggtcaatttttattacagcgtttttattattattatctttacctgtgttagcaggtgcaataactatgctgctaacagatagaaatttcaacaccactttttttgatccagctggaggaggagatcctgttttatatcagcatctattc
BOGC_001062949	Sellaphora_minima	100	attatcaggtattactgcacattcaggtggtgctgtagatttagctatatttagtttacatctttcaggtgccgcttctattttaggtgcaattaattttatatgtactattacaaacatgagagcaaaaagctttccgtttcacagactaccgttatttgtttggtctatatttttaactgcatttttactagttttatctttacctgtattagcaggagctataactatgttattaactgacagaaattttaacaccaccttttttgatccagctggaggtggagatcctgtattataccaacaccttttc
BOGC_001657949	Sellaphora_pupula	100	attagcaggtattactgctcattcaggtggctctattgatttagctatatttagtttacacctttctggtgctgcttctattttaggtgctataaattttatatgcacaattacaaatatgagagcaaaaagtttaccatttcatagactaccattatttgtttggtcaatttttctaacagcatttttattaatactatcgttgccggtattagcaggtgccataactatgttattaactgatagaaactttaatactactttttttgatccagcaggaggtggagatcctgtattatatcagcatcttttc
BOGC_000684921	Sellaphora_minima	99.681	attatcaggtattactgctcactcaggtggtgctgtagatttagctatatttagtttacatctttcaggtgccgcttctattttaggtgcaattaatttcatatgtactattacaaatatgagagcaaaaagctttccatttcatagattaccattatttgtttggtctatatttttaacagcatttttactagttttatctttacctgtactagcaggagctataactatgctattaactgacagaaattttaacaccactttttttgacccagctggaggtggagatcctgtattatatcaacatcttttc
BOGC_001655701	Nitzschia_acidoclinata	99.681	tctttcgggcgttatcgcacactcaggtgggtctgttgatttagcaatttttagtcttcatttatctggagctgcatcaattttaggagcaattaattttatttgtactattgtaaacatgcgaactcaaagtttaccattccataaactacctctgtttgtatggtctgtttttattactgcaattttattattattgtcattgcctgtgttagctggtgcaattacaatgttattaactgatcgaaattttaatactactttttttgatcctgcaggtggaggtgatccggtattatttcaacacttattt
BOGC_002120333	Ulnaria_ulna	99.681	tttatctagcattacagcacactccggtgcagctgtagatttagctattttcagtttacacttatcgggagtttcgtcattactaggtgcaattaattttatatgtactatcgttaatatgagaacgaaaagtatgccttttcatagattacctttatttgtgtggtctattttaattacggcatttttattgttattatcattacctgtgttagctggagctattactatgcttttaacagacaggaacttcaacacaacgttttttgtgcctgctggtggaggtgatccagtgctttttcaacatttattt
BOGC_003474639	Sellaphora_seminulum	99.67	attagcaggtattacttctcactcaggtggttctgttgatttagctatatttagtttacacctttctggtgctgcttctattttaggtgctataaattttatatgtacaattacaaatatgagagcaaaaagcttaccattccacagattaccattgtttgtttggtctatttttataactgcatttttattaatactagctttaccagtactagcaggtgctataactatgttattaactgatagaaattttaacactactttttttgatccagcaggaggtggagatcccgttttataccaacatcttttt
BOGC_002923505	Pinnularia_acuminata	99.635	tttagcaggtataacatctcattctggtggtgcagttgatttggctatttttagtttacatttggctggtgcagcttcaattttaggtgctataaattttatatgtactattaccaacatgagatctaaaagtttaccttttcatagactacctttatttgcttggtcaatttttataacagcctttttacttttattatcactacctgtattagctggtgcaattacaatgttattaacggatagaaattttaatactactttttttgatccagctggaggaggtgatccaatattatatcaacatttattt
BOGC_001656003	Pinnularia_sp	99.355	actatctggtataactgctcactcaggtggtgctgtagacttagctatttttagtttacacctttcaggtgctgcttcaattttaggtgctattaattttatttgcactattactaatatgagatctaaaagtttaccttttcacagattacctttatttgcttggtcaatatttataactgcatttttgcttctactgtcattacctgttctagctggtgcaataaccatgttattaactgatagaaatttcaatactactttttttgaccctgctggaggaggtgacccagtactatatcaacatttattc
BOGC_003326158	Pinnularia_cf._isselana	98.71	attgtcaggtataacagcgcactctggtggtgcagtagatctggcaattttcagtttacatctttcaggtgcagcttcaattttaggggcaattaactttatctgtactattactaatatgagatccaaaagtttaccatttcatagattacctttatttgcttgggcaatttttataacagcatttttacttttactttcattaccggtattagcaggtgcaattacaatgctgcttactgatagaaatttcaatactactttttttgatccagccggaggaggtgaccctgtattataccaacacttattt
BOGC_000972558	Sellaphora_laevissima	98.68	attagcaggtattacagctcactcaggcggttctattgatttagctatatttagtttacacctttctggtgctgcttctattttaggtgctatcaattttatttgtacaataacaaatatgagatcaaaaagcttaccttttcacagactaccactatttgtttggtctatttttataacggcatttttattaatattatcgttaccagtattagcaggcgctataacgatgcttttaacagataggaattttaacactactttttttgatccagcaggaggtggtgatccagtgttatatcagcatcttttc
BOGC_001655696	Mayamaea_permitis	98.077	attatcaggtataacagctcactctggtggtgctgttgatttagctatttttagtttacacttatctggtgccgcttctattttaggtgcaattaattttatttgtactattactaatatgagagcaaaaagccttccattccacagacttcctttatttgcatggtcaatttttttaacagcatttttattattactatctttaccagtattagcaggtgcgattactatgttattaactgatagaaattttaatactactttctttgatcctgctggaggtggagatcctgtattataccagcatttattc
BOGC_003326307	Fistulifera_saprophila	97.895	actatctggaattacagctcactcaggaggagctgttgatttagcaatttttagcttacatttgtcaggtgcagcttctattttgggagctattaattttatttgtactattacaaatatgagagcgaaaaatctaccatttcatcgattgcctttatttgtatggtctatttttattaccgcttttttattacttcttgctttacccgtattagcaggtgctattaccatgctattaacagatcgtaatttcaatacaactttctttgatcctgctggaggtggtgatcctgttttatatcagcatttattt
BOGC_000685554	Pinnularia_nodosa	97.742	attagctggtattacagttcactcaggaggtgctgttgatttagctattttcagtttacacctttcaggagccgcttctattttaggtgcaattaattttatatgtactataactaacatgagagcaaaaagtttaccttttcatagacttcctctatttgcttggtcaatttttttaactgcttttttacttttattgtctattccagttttagcaggtgcaataactatgttattaactgatagaaattttaatacaacattttttgatccagctggaggtggtgatcctatattatatcaacatttattt
BOGC_000976058	Pinnularia_cf._marchica	97.742	attagccggtattacatcacactcaggaggttctatcgatttagctatttttagtttacatctttctggagctgcttcaattttaggtgcgattaattttatttgtactataactaacatgagagcaaaaagtgtaccatttcatagacttcctttatttgcgtggtcaattcttataacagcttttttacttttactttctatacctgttttagctggtgcaataactatgctattaactgatagaaattttaatactaccttttttgaccctgctggaggtggtgaccctgtattataccaacatttattt
BOGC_001101492	Pinnularia_cf._marchica	97.419	attagccggtattacgtcacactctggaggttctattgatttagctatttttagtttacatctttctggagctgcttcaattttaggtgctattaattttatttgtactataactaacatgagagcaaaaagtttaccttttcatagacttcctttatttgcatggtcaatttttataacagcttttttacttttactttctatacctgttttagctggtgcaataactatgctattaactgatagaaatttcaacactactttttttgaccctgccggaggtggtgatcctgtattatatcaacatttattt
BOGC_003190776	Pinnularia_grunowii	97.097	attagctggtataacgtctcactcaggaggttctattgatttagctatttttagtttacatctttctggagcagcttcaattttaggtgctattaattttatttgtactataacaaacatgagaacaaaaagtgtaccatttcacagacttcctttatttgtttggtcgatttttttaacagcttttttacttttactttctatacctgttttagctggtgcaataactatgctactaactgatagaaattttaacactacattttttgatcctgcaggaggtggtgaccctgtgttataccaacatttattt
BOGC_003648679	Sellaphora_pupula	96.805	attagcaggtattactgctcattcaggtggctctattgatttagctatatttagtttacacctttctggtgctgcttctattttaggtgctataaattttatatgtacaattacaaatatgagagcaaaaagtttaccatttcatagattacccttatttgtttggtcaattttcttaacagcattcttattaatattatcgttaccagtattagcaggtgctataactatgttgttaacggatagaaattttaatactactttttttgatccagcaggaggtggagacccagtattatatcagcaccttttc
BOGC_000687729	Pinnularia_subcommutata_var._nonfasciata	96.774	attgtcaggtataacagctcactctggtggtgcagtagatctagctatttttagtctgcacctttcgggtgccgcttcaattttaggtgctattaactttatttgtactattacaaatatgagatctaaaagtttaccatttcatagattacctttatttgcttgggcaatttttataacagcatttttacttctactatcactacccgtattagctggcgcaattacaatgttattaactgatagaaattttaatacaactttttttgaccctgctgggggaggtgacccagtactataccagcacttattt
BOGC_000974819	Pinnularia_grunowii	96.753	actagctggtataacgtctcattcaggaggttctattgatttagctatttttagtttacatctttctggtgctgcttcaattttaggtgctattaattttatttgtactataacaaacatgagggcaaaaagtttaccattccatagacttcctttatttgtttggtcaatttttttaaccgcttttttacttttactttctatacctgttttagctggtgcaataactatgctattaactgatagaaattttaacactacattttttgaccctgcaggaggtggtgaccctgtattataccaacatttattt
BOGC_000688079	Gomphonema_saprophilum	96.486	actagctggtataaccgcgcattcaggtggttctgtggatttagctatctttagtttacatctttcaggtgctgcttctatattaggtgctattaactttatttgtactataactaatatgagagctaaaagtttgcctttccacagattacctctgtttgcttggtcaatttatattacagcttttttattactattatctttaccagtattagctggagctattactatgttactaactgataggaattttaacacaacctttttcgatcctgctggaggaggagaccctgttttataccaacatttattc
BOGC_001001027	Pinnularia_grunowii	96.129	attatctggtataacatctcactcaggaggttctgttgatttagctatttttagtttacatctttctggagcagcttcaattttaggtgctattaattttatttgtactataacaaacatgagagcggaaagtttaccattccataaacttcctttatttgtttggtcaatttttttaacagcttttttacttttactttctataccggttttagctggcgcaataactatgctattaactgatagaaatttcaacactacattttttgaccctgcaggaggtggtgaccctgtgttatatcaacatttattt
BOGC_000550512	Pinnularia_viridiformis	95.71	attatctggtattacagctcattctggtggtgctgttgacctagctatttttagtctacacctttctggtgcagcttcaattttaggtgctattaattttatttgtactattactaacatgagatctaaaagtttaccttttcatagattacctttatttgcctggtcaatctttataactgcatttttacttttattatcactacctgttttagccggtgcaattacaatgttattaactgatagaaattttaacactactttttttgatccagccggaggaggtgaccctgtattatatcagcatttattc
BOGC_003208049	Sellaphora_seminulum	95.302	actagcaggtattacttctcactcaggtggggctgttgatttagctatatttagtttacacctttctggtgcagcttctattttaggtgctataaattttatatgtacaattacaaatatgagagcaaaaagtttaccattccacagattaccgttatttgtttggtctatctttataactgcatttttattaatactgtcgttaccagtactagcaggtgctataactatgttattaactgatcgaaattttaacacgactttttttgatccagcaggaggtggagacccagttctatatcagcatcttttt
BOGC_000973565	Pinnularia_grunowii	95.161	attggctggtataacatctcactcaggaggttctattgatttagctattttcagtttacatctttctggagcagcttcaattttaggtgctattaattttatttgtactataacaaacatgagagcaaaaagtttaccatttcatagacttcctttatttgtttggtcaatttttttaacagcttttttacttttactttctatacctgttttagctggtgctataactatgttattaactgacagaaatttcaatactacattttttgaccctgctggaggtggtgatcctgtattatatcaacatttattt
BOGC_000654903	Pinnularia_viridiformis	95.05	attatctggtattacagctcattccggtggttctgttgacctagctatttttagtttacacctttctggcgcagcatcgattttaggtgctattaattttatttgtactattactaatatgagatctaaaagtttaccttttcatcgattacctttatttgcttggtcaatctttataactgcatttttacttttattgtcactacctgttttagctggagcaattacaatgttattaactgatagaaattttaacactactttttttgatccagctggaggaggtgatcctgtattatatcagcatttattc
BOGC_000020882	Nitzschia_sp	94.551	gttatcaggtgttatagctcactcaggaggttctgtagatttagcaatcttcagtcttcacttatctggagctgcatctattttaggtgcaattaattttatctgtactattgtaaacatgcgaacagaaagtctaccttttcataagttgcctctgtttgtatgggctgttttcattactgctattttactactgttatctttacctgtattagcaggagcgattacaatgttacttacagatagaaattttaacaccactttttttgacccagcaggtggcggagaccctgtattatttcagcatttattc
BOGC_003848736	Pinnularia_cf._isselana	94.516	attgtcaggtataacagctcactccggtggtgcagtagacttagcaattttcagtttacacctttcaggtgcagcttcaattttaggggcgattaactttatttgtactattactaatatgagatcaaaaagtttaccatttcatagattacctttatttgcttgggcaatttttatcacagcatttttacttttactttcattgccggtattagcaggcgcaattacgatgttgcttactgatagaaattttaatactactttttttgatccagccggaggaggtgaccctgtattatatcagcacttattt
BOGC_000265243	Pinnularia_sp	94.498	attagctggtataacagctcactcaggaggttcagttgacttagcgatttttagtttacatctttctggagcagcttcaattttaggtgctattaattttatttgtactataacaaacatgagagcgaaaagtttaccatttcatagattacctctatttgcgtggtcgatttttataacagcttttttacttttactttctatacctgttttagctggtgcaataactatgttattaactgatagaaattttaataccacattttttgaccctgctggtggtggtgaccctgtattgtatcaacatttgttt
BOGC_000688986	Gomphonema_narodoense	94.498	acttgctggaattactgcacattcaggtggttccgttgatttagctatttttagtttacacctttcaggtgctgcttcaatattaggtgctattaattttatttgtactataactaatatgagagctaaaagcttacctttccacagattacctttatttgcttggtccatttatataacagctttcttattattattatctttaccagtattagcaggtgctattactatgttattaacagatagaaactttaacacaactttttttgatcctgctggaggaggagaccctgttttatatcaacatttattc
BOGC_001447024	Sellaphora_seminulum	94.352	actagcaagtattacttctcattcaggtggcgctgttgatttagctatatttagtttacatctttctggcgctgcttctatcttaggtgctataaatttcatatgtacaattacaaatatgagagcaaaaagcttaccatttcacagattaccgttatttgtttggtctatttttataacagcgtttttattaatactatctttaccagtactagcaggtgctattactatgttattaactgatagaaattttaacactactttttttgatcctgctggaggtggagatcctgttttataccagcatcttttt
BOGC_000362154	Pinnularia_grunowii	94.194	attagctggtataacatctcactcagggggttctgttgatttagctatttttagtttacatctttctggagcagcttcaattttaggtgctattaattttatttgcactataacaaacatgagagcaaaaagtttaccatttcataaactttcgttatttgtttggtcaatttttataacagcctttctactattactttctatacctgttttagctggtgcaataactatgttattaactgatagaaattttaatactacattttttgaccctgctggtggtggtgatcctgtattgtatcaacatttattt
BOGC_001417378	Pinnularia_neomajor	94.194	attatctggtataacagctcactctggtggggctgttgatctagccatttttagtttacatctttctggtgcagcttcaattttgggtgcgattaattttatttgtactattactaatatgagatctaaaagtttgccttttcatagactacctttattcgcttggtcaatttttataactgcatttttacttttattgtcactacctgttttagctggtgcaattacaatgttactaactgatagaaattttaacactactttttttgacccagctggaggaggtgaccctgtattatatcagcatttattt
BOGC_002885634	Pinnularia_subcommutata_var._nonfasciata	94.194	attgtcaggtataacagctcactctggtggtgcagtagatcttgctatttttagtctacacctttctggtgcagcctcaattctaggtgctattaactttatttgtactattacaaatatgagatctaaaagtttaccatttcatagattacctttatttgcttgggcaatttttataacagcatttttacttttactgtcattaccagtactagctggtgcaattacaatgttattaactgatagaaattttaatacaactttttttgaccctgcaggaggaggtgatcccgtattataccaacacttattt
BOGC_001659791	Sellaphora_blackfordensis	93.91	attagcaggtattactgctcactcaggtggttctgttgatttagctatatttagtttacatctttctggtgctgcttctattttaggtgctataaattttatatgtacaattacaaatatgagagcaaaaagtttaccatttcatagattaccactatttgtttggtctatttttataacagcgtttttgttattattatcattaccggtattagcaggtgctataactatgctattgactgatagaaattttaacactactttttttgatccagcaggaggtggagatcctgtactatatcaacatcttttc
BOGC_002962205	Gomphonema_parvulum	93.91	attagctggaataacagcacattcaggtggttctgttgacttagctatttttagtttgcatctttcaggtgctgcttctatcttaggagctattaactttatttgtactataaccaatatgagagcaaaaagtttacctttccacagattacctttatttgcttggtctatttatttaacagcctttttattgttattatctctaccagtactagctggagctattactatgttattaacagatcgaaactttaatacaaccttttttgatccagctggaggaggagatcctgttttatatcaacatttattt
BOGC_000085702	Sellaphora_pupula	93.891	actatcaggtattacttctcactcaggtggttctgttgatttagcgatatttagtttacatctttctggtgctgcttctattttaggtgctataaattttatatgtacaattacaaatatgagagcaaaaagcttaccattccacagattaccgctatttgtttggtctatttttataaccgcatttttattaattttatctttaccagtattagcaggtgctataacaatgctattaactgatagaaattttaatactactttttttgatccagctggaggtggagatccagttttatatcaacatcttttt
BOGC_000637323	Gomphonema_parvulum	93.871	actagctggaattaccgcacattcaggaggttctgttgacttagctatttttagtttacatctttcaggtgctgcttcgatattaggtgctattaactttatttgtactataactaatatgagagctaaaagtttaccttttcacagattacctttatttgcttgggccatttatatcacagcttttttattattactatctttaccggtattagctggggctattactatgctattaactgatcgaaactttaacacaactttttttgaccctgctggaggaggagaccctgttttatatcaacatttattc
BOGC_001446969	Pinnularia_cf._isselana	93.871	attgtcaggtataacagctcactctggtggtgcagtagacttagccattttcagtttacatctttcgggtgctgcttcaattttaggggcaattaactttatttgcactattactaatatgagatctaaaagtttaccatttcatagattacccttatttgcttgggcaatttttataacagcatttttacttttactttcattaccggtattagcaggtgcaattactatgttgcttaccgatagaaattttaataccactttttttgatccagcgggaggaggtgaccctgtattataccagcacttattt
BOGC_001624382	Pinnularia_grunowii	93.871	attagctggtataatgtatcactcaggaggttctattgatttagctattttcagtttacatctttctggagcagcttcaattttaggtgctattaattttatttgtaccataacaaacatgagagcaaaaagtttaccatttcatagacttcctctatttgtttggtcaatttttttaacagcttttttacttttgctttctatacccgttttagctggtgcaataactatgttattaactgatagaaatttcaatactacattttttgatcctgccggcggtggtgaccctatattatatcaacatttattt
BOGC_001656145	Pinnularia_sp	93.548	attagcaggtatcacagctcactctggaggtgctgttgatttagcgattttcagtctacaccttgcaggagctgcctctattttaggtgcgatcaattttatttgtactataacaaatatgagagcaaaaagtttaccatttcatcgacttcctttatttgcatggtcagtttttattacagcatttttattattattatctttaccagtattagcaggtgcaataactatgctattaacagatagaaattttaatactactttttttgacccagctggaggaggagatcctgtattataccagcatttattt
BOGC_001655818	Mayamaea_permitis	93.464	attatcaggtataacagcacattctggtggtgctgttgatttagctattttcagtttacacttatctggtgctgcttctattttaggtgcaattaattttatttgtactattactaatatgagagcaaaaagtcttccatttcatagacttcctttatttgcgtgggcgatttttttaacagcgtttttactattattgtctctaccagtattagcaggtgctattactatgctattaactgacagaaattttaacactactttctttgaccctgctggaggtggggatcccgtgctataccagcacctgttc
BOGC_002887121	Sellaphora_seminulum	93.333	attagcaagtattacttcgcactcaggtggtgctgttgatttagctatatttagtttacacgtttcaggggcggcttctattttaggtgctataaattttatatgtacaattacaaatatgagagcaaaaagtttaccatttcacagattaccactatttgtttggtctatctttataactgcatttttattaatattgtcgttaccagtactagcaggtgctataactatgttattaactgatcgaaattttaatactactttttttgatccagcaggaggtggagacccagttctatatcagcatcttttc
BOGC_001863724	Sellaphora_bacillum	93.291	attatcaagtattactgctcactcgggtggttctgttgatttagctatatttagtttacacctttctggtgctgcttctattttaggtgctataaattttatatgcacaattacaaatatgagagcaaaaagtttaccctttcatagattacctctatttgtttggtctatatttataacagcattcttattagtattatcattaccggtattagcaggtgctataacaatgttgttaactgatagaaactttaatactatcttttttgatcctgcaggaggcggagatccagtattataccagcatcttttc
BOGC_000069470	Pinnularia_neomajor	93.226	attatctggtattacagctcattcaggtggtgctgtcgatttagctattttcagtctacacctttctggtgcagcttcaattttaggtgctattaattttatttgtactattactaatatgagatctaaaagtttaccttttcatagattacctctatttgcttggtcaatatttataactgcatttttacttctattatcactacctgttttagctggcgcaattacaatgttattaactgatagaaatttcaataccactttttttgatccagctggaggaggtgacccagtattatatcaacatttattc
BOGC_001037897	Pinnularia_grunowii	93.226	attatctggtatcaaatctcattcaggaggttctgtcgatttagctattttcagtttacatctttctggagcagcttcaattttaggtgctattaattttatttgtacgataacaaacatgagaacaaaaagtatgtcatttcataaacttcctttatttgtttggtcaatttttttaacagcttttttacttttactttctatacctgttttagctggtgcaataactatgctactaactgataggaattttaacacgacatttttcgatcctgcaggaggtggtgaccctgtgttatatcaacatttattt
BOGC_002015445	Pinnularia_sp	93.226	attagctggtataacagctcattcaggaggttcgattgatttagctatttttagtttacatctttctggagcagcttcaattttaggtgctattaattttatttgtaccataacaaacatgagagcaaaaagtttaccattccatagattacctttattcgcttggtctatttttataaccgcttttttacttttactttctatacctgttttagctggtgcaatcactatgttattaactgatagaaattttaatactacattttttgatcctgctggtggcggtgaccctatattatatcaacatttattt
BOGC_001655608	Pinnularia_sp	93.182	attatctggtatcacagctcattcaggtggtgctgttgacctagctatttttagtttacacctttctggtgctgcttcaattctaggtgcaattaattttatttgcactattacaaatatgagatctaaaagtttaccttttcacagattacctttatttgcttgggcaatatttataactgcatttttacttttactatcactacctgttttagctggtgcaataacaatgttattgactgatagaaattttaatactactttttttgacccagctggaggaggtgatccaattttatatcaacatttattt
BOGC_003477699	Sellaphora_seminulum	92.784	gttagcaagtattacttctcactcaggtggtgcagttgatttagctatatttagtttacacctttctggagctgcgtctattttaggtgctataaactttatatgtactattacaaatatgagagcaaaaagttttccgttttataaattaccgttatttgcttggtctattctaataactgcatttttattaatattatctttaccagtacttgctggtgctataacaatgttattaactgatcgtaattttaacaccactttttttgacccagcaggaggtggagatcctgttttatatcaacatcttttt
BOGC_000259147	Pinnularia_sp	92.581	attagcaggtatcacagctcactcaggaggtgctgttgatttagctatttttagtttacatcttgcaggagctgcttctattctaggtgcgatcaactttatttgtactataacaaatatgagagcaaaaagtttaccattccatcgacttcctctatttgcatggtcagttttcataacagcatttttattattattatctttacctgtattagcaggtgcgataactatgctattaactgatagaaatttcaatactactttctttgacccagctggaggaggagatcctgtgttataccagcatttattc
BOGC_000361518	Pinnularia_parvulissima	92.581	attagcaggtattacagcgcactctggaggtgctgttgatttagctattttcagcttacaccttgctggagctgcttctattttaggtgctattaattttatatgtactataacaaatatgagagcaaaaagtttaccatttcatagacttcctttatttgcatggtcaattttcctaacagcatttttacttttattatctttacctgtattagcaggtgcaataacaatgctgctaactgatcgtaattttaatacaactttttttgatccagctggaggaggagatccagttttatatcaacatttattc
BOGC_002471041	Pinnularia_parvulissima	92.581	attagcaggtattaccgctcactcaggaggtgctgttgatttagcaattttcagtcttcatcttgcgggagctgcttctattttaggtgctattaattttatctgtactataacaaatatgagagcaaaaagtttaccatttcacagacttcctttatttgcgtggtcaatttttattacagcatttttacttctattatctttacctgtattagcaggagcaataactatgttactaacagatagaaattttaacaccactttttttgacccagccggaggaggagatccagttttatatcagcatttattc
BOGC_003476712	Mayamaea_permitis	92.581	actatcaggtataacagctcactctggaggtgctgtagatttagctattttcagtttacacttatctggagctgcttctattttaggtgcaattaattttatttgtacaattactaatatgagagcgaaaagtcttccatttcatagacttcctttatttgcttgggcgatttttttaactgcgtttttattattattatctttaccagtattagcgggtgctattactatgttattaaccgatagaaactttaatacaactttttttgaccctgctggaggtggagatcctgtactatatcagcatttattc
BOGC_004334495	Sellaphora_blackfordensis	92.308	attagcaggtattacagctcactcaggtggttctattgatttagctatatttagtttgcacctttctggtgccgcttctattctaggcgctattaattttatttgtacaattacaaatatgagatcaaaaagtttaccttttcacagattaccattatttgtttggtctatttttataacagcatttttattagtattatcactacctgtattagcaggtgctataactatgcttttaactgatagaaatttcaatactactttttttgacccagcaggaggtggagatccagtgttataccaacatcttttc
BOGC_003207030	Pinnularia_sp	91.883	actagctggtataacagcgcactcagggggttctattgatttagcgatttttagtttacacctttctggagctgcttcaattttaggtgctattaattttatctgtacaataacaaacatgagagcaaaaagtttaccatttcacagattacctttatttgcttggtctatttttataacagcttttttacttttactttctatccctgttttagctggtgcaataactatgctattaacggatagaaattttaatacaacatttttcgatcccgcaggtggtggtgaccctatattataccaacatttattt
BOGC_003848294	Mayamaea_permitis	91.776	actatcgagtataacagctcactctggtggtgctgttgatttagctatttttagtttacacttatctggtgctgcgtctattttaggtgcaattaactttatttgtactatcactaatatgcgagcaaaaagccttccatttcatagactccctttatttgcttggtcaatttttttaacggcgtttttattgttattatctttaccagtactagcaggggctattactatgctattaactgatagaaattttaatacgactttttttgatcctgccggaggtggagatcctgtattatatcagcacctattc
BOGC_000970548	Sellaphora_pupula	91.693	attatcaggtattacagctcattcaggtggtgctgtagatttagctatatttagtttacatctttctggtgctgcttcaattttaggtgctataaattttatatgtactattacaaacatgagagcaaaaagtctaccatttcatagattaccattatttgtttggtctatttttttaactgcatttttattagtgttatctttaccagtattagcaggtgctataactatgttgttaactgatagaaattttaataccactttcttcgatccagcaggaggcggagatccagtattatatcaacatcttttc
BOGC_000550639	Pinnularia_cf._marchica	91.613	attagctggtataacagcccactcaggaggttctattgatttggctatctttagtttacacctttctggggcagcttcaattttaggtgccattaattttatttgcactataacaaacatgagagcaaaaagtttaccatttcacagacttcctttatttgcgtggtcgatttttataacagcttttttacttttactttctatacctgttttggctggtgcaataactatgttattaactgatagaaattttaatactactttttttgatcctgcaggtggtggtgaccctgtattatatcagcatttattt
BOGC_000689180	Sellaphora_sp	91.613	actatcaggtatcactgctcattcaggaggtgctgttgacttagctatttttagtttacatctttctggtgctgcttctattttaggtgctataaattttatatgtacaattacaaatatgagagcaaaaagtttaccgtttcatagattaccattatttgtttggtctatttttataactgcatttttattagtattatctttacctgtattagcaggtgctattactatgttattaactgacagaaactttaatactactttttttgatccagcaggaggtggagatccagttttataccaacatcttttc
BOGC_004555822	Pinnularia_sp	91.613	attagcaggtattacagctcactctggtggtgctgttgatctagcaattttcagtttacaccttgcaggagcagcttctatccttggtgctattaattttatttgtactataacaaatatgagagcaaaaagcttaccatttcatagacttcctttatttgcatggtcaatttttcttacagcatttttattattattatctttacctgtattagcaggagcaataactatgctattaactgatagaaatttcaacactactttttttgatccagctggaggaggagatccagtgctatatcagcatttattt
BOGC_002473720	Pinnularia_viridiformis	91.475	tttagcaggtattacagctcattctggtggtgcagtagatttagctatttttagtttacaccttgctggtgcagcttcaattttaggtgctattaattttatttgtactattacaaatatgagatcaaaaagtttaccttttcatagattacctttatttgcttggtcaattttcataacagcattcttacttctattatcattacctgtattagcgggtgcaattacaatgttactaactgacagaaattttaatactactttttttgacccagcaggaggaggtgatccagtactataccaacatttattt
BOGC_000947790	Navicula_capitatoradiata	91.054	actttctggtattacagctcactcaggggggtctgtcgacttagcaatttttagtcttcatttatcgggagcttcttctattttaggagcaattaattttatttgtactattacaaatatgagaacaaaaaacttagcatttcataaactaccactatttgcttggtctatttttattacagcatttttgttattactatcattacctgttcttgctggagccattactatgctattaactgatcgaaatttcaatacagcattttttgatccagcaggaggaggagaccctgtattataccaacatcttttt
BOGC_004585250	Pinnularia_sp	90.909	attatccggtatcacggctcattcaggtggtgcagtagacttagctattttcagtttacacctttcaggtgctgcttcaattttaggtgctataaattttatttgtactattaccaatatgagatctaaaagtttaccttttcatagattacctttatttgcttggtcaattttcataacagcatttttgctattattgtcactacctgtattagctggtgcaatcacaatgttactaactgacagaaatttcaatacgactttttttgatccagctggaggaggtgacccagtattgtatcaacatttattt
BOGC_000971407	Sellaphora_pupula	90.735	attatcaggtattacagctcattcaggtggtgctgtagacttagctatatttagcttgcatctttctggtgctgcttcaattttaggtgctataaattttatatgtactattacaaatatgagagcaaaaagtctaccatttcatagattaccattatttgtttggtctatatttttaactgcatttttattagtgctatctttaccagtattagcaggtgctataactatgttattaactgatagaaacttcaatacaactttttttgatccagcaggaggtggagacccagtattatatcaacatcttttc
BOGC_000639602	Nitzschia_acidoclinata	90.705	tctttcaggcgttattgcacactctggtgggtctgtggatttagcaatttttagccttcatttatcgggagctgcatcaatcttaggagcaattaattttatttgtaccattgttaatatgcgaactcaaagtttaccatttcataaactacctctgtttgtatggtctgttttcattaccgcgatcttactactactgtcactgcctgttttagctggtgcaattacaatgttattaactgatcgaaatttcaataccactttttttgatcctgcaggtggaggtgaccccgttttattccagcacctattc
BOGC_000973046	Pinnularia_viridiformis	90.523	attatcaggtattacagctcattctggtggtgccgtagatttagctatttttagtctacatctttccggcgctgcttcaattttaggtgctattaattttatttgtactatcactaatatgagatctaaaagtttacctttccatagactgccgttatttgtttggtcaatatttataacagcatttttacttttactatcattacctgttttagctggcgcaattaccatgttattaacagatagaaattttaatacaaccttttttgacccagctggaggaggtgacccagtattatatcagcatttattc
BOGC_000948159	Sellaphora_pupula	90.415	attatcgggtattacagctcattcaggaggagctgttgatttagctatattcagtttacatctttctggcgcagcttctattttaggtgctataaattttatatgtacaattacaaatatgagagcaaaaagtttaccatttcacagattgcctttatttgtttgggctatttttataacagcgtttttattagtattatctttacctgtgttagcaggtgctattaccatgttattaactgatagaaattttaatactactttttttgatccatcaggaggtggggatccagttttatatcaacatcttttt
BOGC_004866528	Mayamaea_permitis	90.415	attatcaagtataacagctcattcaggtggtgctgttgatttagctattttcagcctacacttatctggtgccgcttctattttaggtgcaatcaactttatttgcacaataactaatatgcgagcgaaaagtctgccattccacagacttcctttatttgcttgggcaattttcctaactgcgtttttattactgctatctttaccggtattagcaggtgctattactatgttattaaccgatagaaactttaatacgactttctttgaccctgctggaggtggagatcctgttttataccaacacttattt
BOGC_000021824	Nitzschia_acidoclinata	90.357	actatctggtattatagctcactcaggtgggtctgttgatttagcaattttcagtcttcacttatctggagctgcttcaattttaggagcaattaatttcatttgtactattgtaaacatgcgaactgagagtttaccattccataaattacctctgtttgtatgggctgttttcattacagctattttacttttattatcacttcctgtattagctggtgcaattaccatgttattaactgaccgaaatttcaacactactttctttgatccagcaggtggtggtgatcctgtattatttcaacacctgttt
BOGC_000361410	Pinnularia_sp	90.323	attagccggaattacagctcactctggtggtgctgtcgatttagcgattttcagcttacatcttgccggagctgcttctattttaggtgcaattaactttatttgtactataacaaatatgagagcaaaaagcttaccatttcatagactaccattatttgtgtggtctgtttttattacagcatttttattattattatcattacctgtattagcaggtgcaataactatgttattaactgatcgaaattttaatactactttttttgatcctgctggaggaggagacccagtgctatatcaacatttattt
BOGC_001038483	Minutocellus_polymorphus	90.196	gctttcaagtggaacttctcactcaggtggtgctgttgatctagctattttcagtctacacctttcaggagcttcatcaatcctaggagcaattaactttatatgtactattttcaatatgagagtgaaaagtttgtcattccacaacttacctctgtttgtttgggctgttttaattacggcttttttattattgttgtctttacctgttttagcaggagcaataacaatgttattgactgatagaaatttcaacactactttcttcgaccctgcggggggaggagatcctgtgctataccaacatttgttc
BOGC_000363872	Gomphonema_parvulum	90.096	attatctggtattacagcacattcaggtggtgctgttgacttggctatttttagcttgcacctttccggagctgcttctattttaggggctattaattttatttgtactataactaatatgagagcaaaaagtttaccttttcacaggttacctttatttgcttggtccatctatattacagcctttttattattattatctttacctgtgttagctggagctattactatgttactaacagatagaaactttaatacaactttttttgatcctgctggaggaggtgatcctgttttataccaacatttattt
BOGC_001863701	Navicula_cryptocephala	89.935	actttcaagtataactgctcactcaggaggatctgttgatctagcaatttttagtcttcatttatctggagcttcttctattttaggagctattaattttataagtacaataacaaatatgagaacaaaaaatcttgcttttcatagattacctttatttgtttggtcagtttttattacagcatttttattattactatctttaccagtattagcaggagctattacgatgttattaactgaccgtaatttcaatacttctttttttgatcctgcaggtggaggagatccagtactttatcaacaccttttt
BOGC_003943434	Pinnularia_neomajor	89.935	actatcaggtataacagctcattctggtggtgcagtcgatttagctatttttagtttacacctttctggtgctgcttctattttaggagctattaactttatttgtactataacaaatatgagatcaaaaagtttgccttttcatagattacctctatttgcttggtctatttttataacagcatttttacttttattgtcattacccgtattagctggtgcaattacaatgttactcactgacagaaatttcaatactactttttttgaccctgctggaggaggtgacccagtattgtatcagcatttattt
BOGC_000686480	Navicula_cryptotenella	89.895	actttcaagcataactgctcactcaggaggatctgttgatttagctattttcagtcttcacttatctggagcttcttctattttaggagctattaattttataagtacaataacaaatatgagaacaaaaaactttgcttttcatagattacctttatttgtttgggcaatttttattacagcgtttttactattactttcactacctgtattagctggagcaattactatgttgttaacagatcgtaattttaatacttctttttttgatccagcaggtggaggagatccagtactttaccaacatcttttt
BOGC_004332832	Gomphonema_parvulum	89.711	tttagctggaataacagcccattcaggtggttctgttgatttagctatttttagtcttcatctttcaggtgctgcttctattttaggggctattaactttatttgtactattactaatatgcgagcaaaaagtttaccattctatagattacctttatttgcttggtctatttatattactgcttttttattacttttatctttaccagttttagcaggtgcaattactatgttattaactgatagaaattttaatacgactttttttgatccagctggtggtggagatccagtattatatcaacatttattt
BOGC_000020819	Navicula_cryptocephala	89.701	actatcaagtatcactgctcactctggaggatctgtagacttagcaatttttagtttacacctttcaggagctgcttcgattttaggagctattaattttatttgtacaataacaaatatgagagcaaaaaatcttgcttttcatagattaccactattcgtatggtctatttttattactgcatttttattattactttctttaccagtacttgcaggagcaataactatgttattaacagaccgaaattttaacaccactttctttgaccctgctggtggcggagacccagttctttatcagcatttattt
BOGC_003342732	Pinnularia_grunowii	89.542	actggctggtataacagctcattcaggaggttcggttgatttagctatttttagtttacatctttcgggagctgcgtcggttttaggtgcgcttaattttatctgtactataacaaacatgagaacagaaagtttgccatttcataagcttcctttattcgtatggtcaatttttataacatcttttttacttttattttctatacctgttttagctggagcaataactatgctactaacggatagaaattttaacactacattttttgaccccgcaggtggcggtgatccagtgttatatcagcatttattt
BOGC_000456027	Pinnularia_viridiformis	89.508	tttatcaggtattatagctcattcaggtggcgcagtagacttagctattttcagtttgcacctttctggcgcagcttcaattttaggtgctattaatttcatttgtactattactaacatgagatcaaaaagtttgccttttcataaattacctttatttgcatgggcgatcttcataactgcatttttacttctactatcactacctgtattagcaggtgcaattacaatgttattgacggatagaaattttaacacaactttttttgatccagttggagggggtgatcccgtattgtatcaacatttattt
BOGC_001452586	Pinnularia_viridiformis	89.508	tttatcaggtataacatctcactcaggtggtgctgtagacttagcaatttttagtttacatctttccggtgctgcttcaattttaggcgccattaattttatttgtactattacaaatatgagatcaaaaagtctaccttttcatagattgccgctatttgcttgggcaatttttataactgcatttctacttctattatcattacctgtattagcaggtgcaataacaatgttattaactgacaggaattttaacactactttttttgatccagcgggaggaggtgatcctgtattatatcaacatttattc
BOGC_000021665	Nitzschia_sp	89.389	actatcgggtgttatagctcactcaggaggttctgtagacctagcaattttcagtcttcatttatctggagctgcatctattttaggtgcaattaatttcatctgtactatcgtaaacatgcgaacagaaagtttacctttccataagttgcctctgtttgtgtgggctgttttcattactgctattttactgctattatctttaccggtattagcaggagcaattacaatgttacttacagatagaaattttaatactactttctttgacccagcgggtggtggagaccctgtgttattccagcacttattc
BOGC_003848301	Pinnularia_cf._isselana	89.32	tttatcaggtataacagctcactccggtggagctgtagatttagcaatttttagcttacatctttcaggagctgcttctattttaggtgcgattaattttatatgcactattacaaatatgagatcaaaaagtttaccatttcatagattacctctatttgcttgggctatttttataacagcttttttacttttattatcacttcctgtattagctggtgcaattacaatgttactgactgatagaaattttaatactactttttttgaccctgctggaggaggtgaccctgtattataccaacatttattc
BOGC_001033584	Pinnularia_grunowii	89.286	actagcaggtataactgctcattcaggaggttcagttgatttagctatttttagtttacatctttcgggagctgcgtcggttttaggtgctctcaattttatttgtactataacaaacatgagaacagaaagcttaccatttcataagcttcctttatttgtgtggtcgatttttataacatcttttttacttttattttctatacctgttttagctggagcgataactatgctactaacggatagaaattttaacactacattttttgaccccgctggtggtggtgacccagtgttatatcagcacttattt
BOGC_000987689	Sellaphora_capitata	88.889	tttagctggaataacatctcattctggaggttctgtagatttagcaatatttagtcttcatttatctggtgcagcttctattttaggtgcaataaatttcatctgtaccattactaatatgagagcaaaaagtttaccatttcatagattacctttatttgtttggtctatattcataacagcatttttattagtattatctttacctgttttagctggtgcaattacaatgttattaactgatagaaattttaatactactttttttgatcctgcaggtggtggagatccagtattatatcagcatttattt
BOGC_000020825	Navicula_cryptocephala	88.851	gcttgcaagtattacagctcattcaggaggttctgtagacttagcaatttttagtttacacctttctggagctgcttctattttaggagctattaattttatttgtactataactaatatgagaacaaaaaatcttgcgtttcacagattaccactatttgtatggtctatttttattactgcatttttattattgctttctttaccagtacttgcaggagcaataactatgctgttaacagaccgaaactttaacactactttctttgaccctgctggtggaggagacccagttctttatcagcatttattt
BOGC_002855787	Nitzschia_acidoclinata	88.776	tctttcaggaattattgcacactcaggaggctctgtagatttagccatttttagtcttcatttatcaggagctgcgtcaattttaggagcaattaatttcatctgtaccattgtgaatatgcgaactgaaagtttaccgtttcataaattgcctctgtttgtatgggctgtttttattactgcaattttgctattattgtcgttacctgttttagctggtgcaattacaatgttacttaccgatcggaattttaatactaccttctttgaccctgcaggtggaggtgatccagtgttatttcaacacttattt
BOGC_001658626	Ditylum_brightwellii	88.768	tttatctagtatcattgctcactctggtggggctgtagatttagctatatttagcttacatgtttctggagcatcttctattttaggtgctatcaattttatttgtacaatttttaatatgcgtgtaaaaagtttatcttttcatagattacctctatttgtttgggcagttttaattacagcatttttattacttttatcattacctgtattagcaggtggtattactatgttattaacagatcgaaattttaatactactttttttgatcctgctggtggaggtgatcccgtacttttccaacaccttttt
BOGC_000437136	Pinnularia_cf._isselana	88.487	attagctggtattaaagcgcattctggaggtgcagtagatttagctatttttagcttacatcttgcaggtgctgcttcaattttaggagctattaattttatttgtactattacgaatatgagatctaaaagtttaccatttcacagactacctttatttgcttggtcaatttatataacagcatttttacttttactttcattgccagtattagccggtgcaattacaatgttattgactgataggaattttaatactactttttttgacccagctggaggaggtgacccagtactttatcagcatttattc
BOGC_003318885	Gomphonema_parvulum	88.462	tttatcaggaataacagcacattcaggtggttctgtggatttagcaatatttagtttacatctttcaggtgcagcttctattttaggtgcaataaattttatatgtacaattactaatatgagagcaaaaagtttacctttccatagactacctttatttgcttggtctatatatataacagcgtttttattagtactatctttacctgttttagctggagcaattacaatgttattaactgatagaaattttaacacaactttttttgatccagctggtggtggagatccagtattataccaacatttattt
BOGC_000020822	Navicula_cryptocephala	88.424	tttatctagtattacagcgcattcaggaggttctgttgatttagctattttcagtttacatctttcaggagcttcttcaattttaggggcaattaattttatttgtacaataactaatatgcgaacaaaaaatcttgcatttcatagactacctttatttgcttgggctatctttattacagcatttttactattactttcgttaccagttctagcaggtgcaattactatgctattaacagaccgtaattttaatactactttttttgacccagctggtggaggagatcctgttttatatcaacaccttttt
BOGC_004033098	Pinnularia_sp	88.065	attggcaggtataaccgcacactcaggaggatctgtggatttagcaatttttagtttacatcttgctggtgctgcttctattttaggagcaataaattttatttgtactattacaaatatgagatctaaaaatttgccatttcatagacttcctttatttgcatggtctatttttattactgcctttttattaattttgtctttaccagttttagcgggtgcaattactatgttattaactgatagaaatttcaatacaactttttttgacccagctggaggaggtgatccagtattataccagcatttattt
BOGC_000971482	Gomphonema_parvulum	87.859	attagctggaattacagctcattctggaggtgctgtagatttagctatttttagtcttcatctttcaggtgctgcttctattttaggagctataaattttatttgtactataactaatatgagagcaaaaagtttaccttttcatagactacctttatttgcttggtctatatttcttactgcttttttattacttttatctttaccagttttagcaggtgcgattactatgttactaactgatagaaattttaatacaacattttttgatccagcaggagggggagatccagtgctatatcaacacttattt
BOGC_001659251	Sellaphora_pupula	87.829	attatctggtattactgctcactctggtggatctgttgatttagcaatttttagtctgcatctttctggagcagcttctattttaggagctataaattttatttgtactattacaaatatgagatcaaaaagtttaccttttcatagactacctctatttgtttggtctatttttattactgcttttcttttagtattatctttaccagttttggcaggtgcaataactatgctattaactgatagaaactttaatactactttctttgacccagctggaggtggagatcctgtattataccagcatttattt
BOGC_000361521	Nitzschia_acidoclinata	87.821	tctgtcaggtgctattgcacactctggcgggtctgtagatttagcgattttcagccttcacttatcgggagctgcgtcaattttaggagcaattaattttatttgtactatcgtaaatatgcgaactcaaagtttaccattccataaactgcctctgtttgtatggtctgttttcattactgcgattttactactactgtcactacctgttttagctggtgcaattacaatgttattgactgatcggaactttaacactaccttctttgatcctgcaggtggaggcgaccccgttttatttcagcacctattc
BOGC_003801417	Nitzschia_linearis	87.713	gctttcaggacctattatgcactcgggtgcaggtgttgatttggctatttttagtttacatctttcaggtgcaggttctattttaggtgcaattaattttatttgtactatttttaatatgagatctgatagtactcctatgtatagattacctttatttgtatgggcagtgttagttacagcatttcttttactaatatctttacctgtgttggctgcgggtattacgatgttattgacagatagaaactttaatactactttttttgatcctgctggaggaggtgatccagttctttatcagcacttattt
BOGC_001087197	Pinnularia_subanglica	87.667	gttgtctggaataacagctcattcaggaggatctgttgatttagctatttttagtcttcatctttctggagctgcttctattttaggggcaattaactttatttgtaccattacaaatatgagatctagaaatttaccatttcaccgacttcctttgtttgcttggtctatttttattacagcgtttttacttttattatcattaccagttttagctggtgctataactatgctattaacagatcgaaattttaatactacttttttcgatcctgctggtggtggtgatccaattttgtatcaacatttattt
BOGC_000689006	Nitzschia_linearis	87.629	tctttcgggcattacagctcattcaggtggctcagtagacctagctatttttagtttacatctttcaggtgcaggttctattttaggtgcaatcaactttatttgtactattttaaatatgagatctgacagtactcctatgtatagattacctttatttgtttgggcagtgttaattactgcctttcttttattattgtctttacctgttttagctgcaggcattacaatgttattaactgatagaaattttaatactactttttttgatccagcaggtggaggagatccagttctttatcagcatttattt
BOGC_002251140	Pinnularia_viridiformis	87.582	attatctggtataacagcgcattcaggaggtgctgttgatttagctatttttagtttacacttatcaggagcagcttcaatcttaggagcaattaattttatttgtactattactaatatgagatcaaaaagtttaccatttcataaactacctttgtttgcttgggcaatttatatcacagcatttttacttcttttatcattacctgttcttgctggtgcaattacaatgttattaactgatagaaattttaatacaacattttttgatccggcaggtggaggtgacccagttctttatcaacaccttttt
BOGC_003327323	Pinnularia_neomajor	87.582	actgtcaggtataacagctcactctggtggtgcagtagacttagctattttcagtcttcacctttcaggagctgcttcaattttaggcgcgattaattttatttgtactataactaatatgagatctaaaagtttaccgtttcatagattacctctgtttgcttgggcaatttttataacagcttttttactgttactttcactcccagtattagcaggtgcaattacaatgttactgacggatagaaatttcaatacaaccttttttgatccagctggaggaggcgaccctgtattatatcagcacttattt
BOGC_002871816	Pinnularia_viridiformis	87.541	tttatctggtattactactcactcaggtggagctgttgatttggctatttttagtttacatctttcaggagctgcgtctattttaggggcaataaattttatatgtactataactaatatgagaactaaaagtttaccttttcacagattacctttatttgcttgggctatttttataacagcttttttgttattattatctttacctgtattagctggtgcaattactatgctattaactgatagaaattttaatactacctttttcgatccagcaggcggaggagatcctgtattatatcaacatttattt
BOGC_002961744	Pinnularia_grunowii	87.541	actagctagtataactgcgcactccggaggttctgtggacttagctatttttagtttacatctttcgggagctgcctcggttttaggtgctattaattttatttgtaccataacaaacatgagaacagaaagcttgccatttcacaagcttcctttatttgtatggtctatttttataacgtcatttttacttttattttctatacctgttttagctggtgcaataactatgttactgacggatagaaattttaacactacattttttgatcctgcagggggtggtgatccagtgctataccagcatctattt
BOGC_000261697	Gomphonema_parvulum	87.5	tttagctggaataacagctcattctggaggttcggtagacttggcaatattcagtcttcatcttgcaggtgctgcttctattttaggtgcaataaattttatttgtacaataactaatatgagagcaaaaagtttaccttttcacagattacctttatttgcttggtctatttatatcacagcttttttattaatactgtctttacctgtgttagcaggtgctattactatgttattaactgatagaaattttaatacaacattttttgatccagctggtggtggagatcccgtgttatatcagcatttattt
BOGC_000550505	Pinnularia_acrosphaeria	87.5	tttagcaggtataaaatcacattcaggtggtgctgttgatcttgctattttcagtctgcatttatcaggagcagcttctattttaggagctataaattttatttgtacaattactaatatgagagctaatagcttaccatttcatagattaccattatttgtttggtctatttttataacagctttcttactattgctatcattacctgttttagcaggtgctataacaatgttattaactgatagaaattttaatacaactttttttgatccagctggaggtggagaccctgttttatatcagcatttattt
BOGC_001381033	Pinnularia_acrosphaeria	87.5	tttatcaggtattacagctcactctggaggtgctgtagatttagcaattttcagtttacacctttcaggagctgcttctctattaggagctataaatttcatttgtactataactaacatgagatcgaaaagcttaccgtttcatagattacctttattcgcttgggcaatttttataacagcttttttacttttattgtcactacctgttttagctggagcaataactatgttactaacagatagaaattttaatactactttctttgaccctgctggaggtggagatcctgtattatatcagcatttattt
BOGC_001515965	Gomphonema_parvulum	87.5	tttatcaggtataacagctcactcaggtggttctgtagacttagcgatttttagtcttcacctttcaggtgcagcttctatcttaggtgcaataaattttatatgtacaatcactaacatgagagcgaaaagtttacctttccatagattacctttatttgcttggtcaatatatataacagcatttttattagtattatctttaccagtattagctggagcaattacaatgttgcttactgatagaaactttaatactaccttttttgatcctgcaggtggtggagatccagtattatatcaacatttattt
BOGC_001037523	Pinnularia_acrosphaeria	87.46	attatcaggaattacagctcattctggtggtgctgtagatttagctatttttagtttacacttatcgggagctgcttctattttaggagcaataaactttatttgtactatcacaaatatgagagcaaaaagtttaccatttcatagacttcctctatttgcttggtctatttttataacagcatttttattgttattatctcttcctgtattagcaggtgcaattactatgcttttaactgatcgaaattttaatactacattttttgaccctgctgggggaggagacccagttctatatcagcatttattc
BOGC_001863644	Pinnularia_acrosphaeria	87.459	actatcaagtattacgggccattctggaggagctgtagatttagctatatttagtcttcacttatcaggagcagcctctattttaggtgctataaattttatatgtactattacaaatatgagatcaaaaagtttaccatttcatagacttcctttatttgtttggtcaatatttattactgcctttttattactactatcattaccagtattagctggtgttattactatgttattaactgatagaaattttaatacaactttttttgatcctgctgggggtggtgatccagtattatatcaacacttattt
BOGC_000971042	Gomphonema_lagenula	87.419	tttatctgggataactgctcattcaggaggagctgttgatttagctatatttagtctacatctttcaggagctgcttctatactaggtgctattaattttatatgtactattactaacatgcgaaccaaaagtttaccttttcacagattacctttatttgcttgggcaatttatatcacagcttttttacttcttctgtctttacctgttttagctggggctattactatgttattaactgaccgaaactttaatacaacgttttttgaccctgctggtggaggagatcctgtgctttatcaacatttattt
BOGC_002120600	Pinnularia_acrosphaeria	87.419	attagctggaattactgcgcactctggaggtgctgtagacttagcaatatttagtcttcatctttctggagctgcttctattttaggagcaataaattttatttgtactattacaaatatgagagcaaaaagtttaccatttcatagattacctttatttgcatggtctatttatattacagcttttttattgttgttatcattacctgtattagctggtgcaattacaatgttattaacagatagaaactttaatactactttttttgatccagcaggtggtggagatcctgtcttatatcaacatttattt
BOGC_003580614	Pinnularia_grunowii	87.419	attagcaggtataacagctcactcaggaggggctgttgacttagctatttttagtttacatctagctggagccgcttctattttaggagctataaattttatatgcacgataacaaatatgagaacaaaaagtttaccatttcatagacttcctttatttgcttggtcaatttttataactgcatttttactactactttctttaccagttttagctggtgcaataactatgctgctaacggatagaaatttcaataccacgttttttgacccagctggaggtggtgaccctgtgctgtaccagcatttattt
BOGC_004719261	Sellaphora_pupula	87.417	tttagctggaattacgtctcattctggtggttctgtagatttagcgatattcagccttcatctttctggtgctgcttctattttaggggcaataaattttatttgtacaataactaatatgagagcaaaaagtttaccttttcatagactacctctatttgtttggtcaatttttattacagctttcttattattattagctctgcctgttttagcaggtgctattactatgttattaacagatagaaattttaatactacattttttgatccagcaggtggtggagatccagtattatatcaacacttattt
BOGC_001273770	Pinnularia_cf._isselana	87.379	ttatcaagtattactgcgcactctggtggagcagtagacttagcgatttttagcttacacctttcaggtgcagcttctattttaggagcaattaatttcatttgtaccattacaaatatgagatcaaaaagcttaccatttcatagattacctttatttgcttgggcaatttatataactgcatttttattgcttttatcattacctgtattagctggggcaataaccatgctactaactgatagaaattttaatactactttttttgatccagctggaggaggagaccctgtgttatatcaacatcttttt
BOGC_000020972	Mayamaea_permitis	87.261	attatcaggtatcattgctcactcaggaggttctgttgatttagctatttttagtttacatttatcaggagctgcttctattttaggtgcaattaattttatttgtaccattattaatatgagaactgagagtcttccatttcataaattacctttatttgtgtgggctgtatttttaacagcaattttattattactatctttaccagtattagcaggtgctattacaatgttattaactgatagaaatttcaacaccactttttttgatcctgcaggtggaggagatcctgtattgtatcaacatttattt
BOGC_000685680	Sellaphora_minima	87.255	tttagcaggtattacagctcattcaggtggtgccgtagatttagctatttttagtctacatctttctggtgctgcttccatattaggagcaattaactttatttgtacaattacaaatatgcgatctaaaagttttccattccacagattgcctttatttgtttggtctatttttttaactgcgtttttattacttttatctttacctgtattagcaggagcaattacaatgctattaactgatcgaaattttaatactactttttttgatccggcaggaggtggagatcctgtattataccaacatttgttt
BOGC_001447168	Pinnularia_sp	87.255	actgtcaagtataacagctcactcaggaggttctgtagatttagctatttttagcttacatttatcaggggcttcttctatattaggagctattaattttatttgtactattattaacatgagaaccaaaagtttagcacttcatcgattatctttatttgcttgggcaattttaataacagcatttttactattactttctttaccagttttagctggagcaataactatgctgttaactgatcgtaactttaatacaactttttttgatcctgctggtggaggagatcctgtattatatcaacatttattt
BOGC_002251203	Navicula_capitatoradiata	87.255	tctttcaagtattacagcacactctggaggttctgttgatttagcaatttttagtttacacttatcaggagcttcatctattttaggtgctattaattttatttgtactattacaaatatgagaacaaaaaatttagcatttcatagattacctctatttgcgtgggcaatttttattacagcattcttattattattatcattaccagtattagcaggagctattacaatgctattaactgaccgtaattttaatactactttctttgatccagccggtggaggagatccagtactttatcaacatttattc
BOGC_002890109	Gomphonema_saprophilum	87.213	tttatccgggataacagctcactcaggtggttctgtagacttggcgattttcagtcttcacctttcaggtgcagcctctatcttaggtgcaataaattttatatgtacaattactaacatgagagctaaaagtttacctttccatagattacctttatttgcttggtcaatatacataacagcttttttattagtattatctttaccagtattagctggagcaattacaatgttgcttactgatagaaactttaataccactttttttgacccagcaggtggtggagatccagtattataccaacatttattt
BOGC_002999314	Pinnularia_acrosphaeria	87.086	actctcgagtataacagctcattcaggtggtgctgtagatttagctatttttagtttacatttatccggcgctgcttcaattttaggcgcaattaactttatttgtactattacgaatatgagagcaaaaagccttccatttcatagacttcccctatttgcttgggcgatttttttaacagcgtttttattattattgtctttaccagtattagcgggtgctattactatgttattaaccgatagaaatttcaatactactttttttgatcccgctggaggtggtgatcctgtgttatatcaacatttattc
BOGC_004017409	Pinnularia_sp	87.031	attagctggaataacatctcattcaggaggttcagtcgatttagctatttttagccttcatctttctggtgctgcttctattttaggagctattaattttatttgtactattactaatatgcgatccaaaagtttaccattccatagattgcctttatttgcttggtctatttatattactgcttttttattacttttatctttaccagttttagcgggtgcaattactatgctattaactgatagaaattttaatactacattttttgatccagcaggtggaggagatccagtattgtatcaacatttattt
BOGC_000974385	Sellaphora_pupula	87.018	tttatcaagcataacgggtcactcagggggtgctgtagatttagctatttttagtcttcacctgtcgggtgcagcatcaattctaggtgctattaattttatttgtactattacaaatatgagatcaaagagcttaccatttcacagattgcctttatttgtttggtcaatatttatcactgcttttttattacttttatcactaccagtgttagcaggtgctattactatgttattaactgatagaaatttcaatacaacttttttcgacccggcaggaggaggagatcctgtactttaccagcacctattt
BOGC_000947841	Pinnularia_acrosphaeria	86.928	tttatctagtattacgggtcactcaggaggcgctgtagatttagctatttttagtctgcacttatccggagcagcttctatattaggagctataaattttatttgtactattacaaatatgagagcaaaaagtttaccatttcatagattgcctttatttgtttggtcaatatttattactgcttttttattactgttatcattaccagtgttagcaggcgctattactatgttattaacagatcgtaattttaacacaactttttttgacccagcaggaggtggagatcctgtattgtatcagcacctgttt
BOGC_002995588	Pinnularia_acrosphaeria	86.901	tttatccggtattaaatctcattcaggtggtgctgtagatttagcaattttcagtcttcatctttctggggctgcttctcttttaggtgctataaattttatatgtactattactaatatgagaaaaaaaagcgtaccttttcatagattacccctatttgcttggtcaatttatattactgcttttttactacttttatctttaccagttttagcaggagctattacgatgttattaaccgatagaaattttaatacaacattttttgatccagcaggaggtggagatcctgtattatatcaacatttattc
BOGC_000636436	Gomphonema_parvulum	86.859	tttatctggaattaaagcacattcaggaagttctgtagatttagctatttttagtttacatctttcaggaattgcttctcttttaggagcaattaattttatttgcactataactaatatgcgatcaaaaagtttaccttttaatagactacctttatttgcatgggctatttatattacagcttttttattacttttatctttaccagttttagcaggagctattactatgttgctaactgatagaaattttaatacaaccttttttgagcctacaggtggtggggatcctgtattatatcaacacctattt
BOGC_000972757	Navicula_cryptotenella	86.76	actttcaagtataactgctcattcaggtggttctgtggatttggcaattttcagtcttcatttatctggagcttcttctattttaggagctatcaattttataagtacaataacaaatatgagaaccaaaaatctagcttttcatagactacctttattcgtttggtcagttcttattacagcttttttattattactttcattaccagtattagccggagctatcactatgctattaactgatcgtaattttaatacttctttctttgatcctgcaggtggtggagatcctgtactttatcaacatctattc
BOGC_001447380	Sellaphora_pupula	86.755	tttagctggtattaagtcacactcaggtggtgctgtcgatcttgctatttttagtttacacttgtcaggtgcagcttctattttaggcgctattaactttatatgcacaattactaatatgagagctaatagtttaccatttcatagattgcctctattcgtatggtctatttttataacagcttttttattactgctatcattaccggtgttagcaggtgctataacgatgttattaactgatagaaattttaatacaaccttttttgatccagctggtggtggagacccagtattataccaacatttattt
BOGC_003293701	Sellaphora_pupula	86.755	tttgtcaggaataacagcacattctggtggttctgtagatttagctatattcagtttacatctttctggtgcagcctctattttaggtgccataaattttatatgcactattactaatatgagaacaaaaagtttaccttttcatagactacctttatttgcgtggtcaatctatataacagcatttttattagtgctatctttacctgtattagctggtgctattacaatgctgttaacagatagaaactttaatactacgttttttgatccagcagggggtggggatcctgttttataccaacatttattt
BOGC_000021028	Navicula_sp	86.731	tctttctagtattacagctcattcaggtggttctgtagatttagcaatttttagtcttcatctttcaggagcttcttctattttaggagcaataaattttatctgtactattacaaatatgcgaacaaaaaatttagcttttcatagattgccattatttgcatgggccatttttattaccgcatttttacttttgttatcacttccagtattagcgggagcaataaccatgttattaacggatcgaaattttaatactactttttttgatcctgcaggaggaggagatccagtactttatcaacatcttttt
BOGC_000309494	Sellaphora_minima	86.644	attagctagtattaaatctcattcaggtggagcagttgatttagcaatttttagtcttcatttatcaggtgctgcttcaattttaggtgcaattaattttatttgtacaataacaaatatgagatcaaaaagtctttcatttcatagattaccattatttgtttggtctatatttataactgcttttttattaatattatcgttacctgtttttgcaggagctttaacaatgttattaactgatagaaattttaatacaactttttttgatccagctggtggtggtgatccagtattatatcaacatttattt
BOGC_003292739	Sellaphora_pupula	86.581	tttatctggaataacatctcactcaggaggatctgttgatttagctatatttagtcttcatctttcaggtgcagcttctatattaggagcaataaactttatatgtacaattactaatatgagagcaaaaagtttaccatttcatagattacctttatttgcttggtcaatatatataacagcatttttgttaatattatctttacctgtattagctggtgctattacaatgttactaactgatagaaattttaatactactttttttgatcctgctggtggtggtgatccagtactatatcagcatttattt
BOGC_003801311	Gomphonema_clevei	86.581	tttatccggaattacagctcactctggggggtcagtagatttagctattttcagtcttcatctttctggtgctgcttcgattttaggggcgataaattttatatgtacaattactaatatgagatcaaaaagtttaccatttcaccgattaccattattcgcttggtcaatatacataactgcatttttattagtactatcattacctgttttagctggtgcaattactatgctacttactgatagaaattttaacactactttttttgatccagcagggggtggagatcctgtattatatcagcacttattt
BOGC_002956160	Pinnularia_acrosphaeria	86.538	gttatctgggattacatcccattcaggtggttctgtcgatttggctatttttagtctacatctttctggcgcatcatctcttttaggagcaataaattttatttgcactattacaaatatgagagcaaaaagtttaccatttcatagattacctctttttgcttgggctatttttattactgcatttttattacttttatcattaccagttctagcaggagctataacaatgctgctaactgatagaaattttaatactaccttttttgatccagcaggtggtggagatccagtattatatcaacatttattt
BOGC_000022034	Ditylum_brightwellii	86.505	actatctagcgtaacttcccactcaggcggttctgtagatttagccatttttagtttacacttatcaggagctgcttctattttaggagctattaattttatttgtactatttttaatatgagagtcaaaagtttatctttccataacatgcctctgtttgtatggtctattttgataactgcatttttattgttgctttcgttacctgtattagcaggagcaataacaatgcttttaactgatagaaactttaacactactttttttgatccggctggtggcggagatcctgtcttatatcaacatttattt
BOGC_002887157	Gomphonema_lagenula	86.495	tttatctgggataacagctcactcgggtggttctgtggacttagctatttttagtcttcacctttcaggagcagcttctattttaggtgcgataaattttatatgcacaatcacgaatatgagagcaaaaagtttacctttccatagattacctttatttgcttggtcaatatatataacagcttttttgttagtattatctttaccggtattagctggagcaattacaatgttacttactgatagaaactttaatactacgttttttgacccagcaggtggtggagatcctgtattgtaccaacatttattc
BOGC_000020937	Pinnularia_sp	86.424	attatctagtattacagctcattcaggaggtgccgtagacctagcgattttcagtttacacctttctggtgctgcctcaattctaggtgcaatcaattttatttgtaccattactaatatgagagcaaaaagtttaccatttcatagactaccgttatttgcatgggcaatttttattactgcttttttattacttttatcattaccagttctcgcaggggcaataacgatgcttttaactgacagaaatttcaatacaactttttttgatcctgctggtggtggagatcctgtattataccaacatttattc
BOGC_001239041	Pinnularia_cf._isselana	86.408	tttatctggaataacagctcattcaggtggttctgtagatttagcaatttttagtcttcatctttcaggtgcagcttctattttaggagcaataaactttatatgtaccattactaacatgcgagccaaaagtttaccatttcatagattacctttatttgcttgggcaatatatataacagcatttttattgttattatcgttacctgtattagctggagcaattacaatgttacttactgacagaaactttaatactactttttttgatccagctggtggtggagaccctgtgttatatcaacatttattt
BOGC_002842748	Pinnularia_acrosphaeria	86.349	tttatcaggtattacagctcactcaggtggtgctgtagatttagctatttttagtcttcatctttcaggagcagcttctcttttaggtgctataaattttatttgtactataactaatatgagagcaaaaagtctaccttttcacagattacctttatttgcttgggctatatatatcacagcatttttattacttttatcgttaccagttttagcaggagcaatcacaatgttactaactgatcgtaatttcaatactacatttttcgatcctgcaggtggtggagatcctgtactatatcagcacttattt
BOGC_000948129	Nitzschia_linearis	86.348	tctttcgggaattactgctcattctggcggatcggtagatttagctatttttagtttacatctttcaggcgccggttctattttaggtgcaattaactttatttgtactattttaaatatgagatctgacagtactcctatgtatcgattaccattatttgtctggtcagtgttaattactgcatttcttttattattgtctttacctgttttagctgcaggtattacaatgttattaactgacagaaattttaatactaccttttttgatcccgcaggcggaggagatccagttctttatcagcatttattt
BOGC_001655856	Sellaphora_pupula	86.306	tttagctggtattaaatcgcattcaggaggcgctgtggatcttgctatttttagtttacacttatcaggtgccgcgtctattttaggtgctataaatttcatatgtacaattactaatatgagagctaatagcttaccatttcatcgattgcctttatttgtttggtctatttttataacagcttttttattacttttatccttaccagttttagcaggtgctataacaatgttattaactgatagaaattttaatacaactttttttgacccagctgggggtggagaccctgtattataccaacacttattt
BOGC_001040176	Pinnularia_viridiformis	86.275	attatcaggaattacagcgcattctgggggatccgtggatttagcaatttttagtttacacctttctggtgcagcttcaatattaggtgcaattaattttatttgtactattacgaatatgagagcaaaaagtttgccatttcatcgactacctttatttgtttggtctatatttataacagcatttttattgttattgtctttgccggttttagctggtgcaataactatgttgttaacggatagaaattttaatactactttttttgatccagcaggtggaggtgaccctgttctttatcaacatcttttt
BOGC_000639559	Gomphonema_clevei	86.262	tttatcaggtataacggctcattcaggtggttctgtggacttagcgatttttagccttcatctttcaggtgcagcttctattttaggagcaataaattttatttgcactattactaacatgagagctaaaagtttaccatttcacagattacctttatttgcttgggctatttatataacagccttcttattagtattatctttacctgtattagctggtgcaataacaatgttgcttactgatagaaattttaatactacttttttcgatccagcaggtggtggagatcctgttttatatcaacacttattt
BOGC_000364792	Sellaphora_auldreekie	86.242	tttgtccggtataactgctcattcgggtggttctgtagacttagcaatttttagtcttcatctttcaggtgcagcttctattttaggagcaataaattttatttgcactattactaacatgcgagctaaaagtttaccatttcatagattacctttatttgcttgggctatttatataacagcctttttattattgttatctttacctgtattggctggtgcaataacaatgttactaactgatagaaattttaatactacctttttcgacccagcaggtggtggagatcctgtattataccaacatttattt
BOGC_001379896	Gomphonema_clevei	86.218	gttagctggaattacagctcattcaggtggtgcagtagatttagctattttcagccttcatctttcgggtgctgcttctattttaggagctattaattttatttgtactataaccaatatgagaacaaaaagtttaccatttcacagattaccgttatttgcctggtctatttatattacagcttttttattacttttagcattacctgttttagctggtgctattactatgttattaaccgatagaaattttaacacaacattttttgatccagcaggtggtggagacccagtattatatcaacacttattt
BOGC_003359556	Pinnularia_acrosphaeria	86.218	attagcaggtataacagcacattctggaggatctgtagatttagctatttttagtttacatcttgcaggagctgcttctattttaggagcaataaattttatttgtactattacgaatatgagatctaaaaatttaccatttcatagacttcctttatttgcatggtctatttttatcacagcttttttattaattttatcattacctgttttagcaggtgctattacaatgttattaactgaccgtaatttcaacacaactttttttgatcctgcaggaggaggtgacccagtattatatcaacatttattt
BOGC_002659394	Pinnularia_acrosphaeria	86.174	tctatcaggaataacatctcattcaggtggttccgtagatttagctatatttagtcttcatctttcaggcgctgcttctattttaggagcaattaattttatatgtactattactaacatgagagcaaaaagtttaccttttcatagactgcctttattcgcttggtcaatttacataacagcttttttactaatattatctttacctgtactagcaggagcaattacaatgttacttactgatagaaattttaatacaactttttttgacccagcaggtggtggtgatccagtactatatcagcatttattt
BOGC_003465220	Navicula_sp	86.149	actttcaagtataacagctcactcagggggatctgttgatttggcaatttttagccttcatttatctggagcttcttctattttaggagctattaatttcataagtacaataacaaatatgagaacaaaaaatctagcttttcatagactacctttattcgtttggtcagttcttattacagcttttttattattgctttcattaccagtattagctggagctataaccatgttattaactgatcgtaattttaatacgtctttctttgatcctgcaggtggtggagatcctgtactttaccaacatttattc
BOGC_002362160	Pinnularia_cf._marchica	86.129	attagccgcgattacagctcattcaggtggttcagttgatttagctatttttagtttgcatctttcgggagcatcttctgtattaggtgctataaattttatttgcactataactaatatgagatcaaaaagtcaaccgtttcataaattacctctatttgcttgggcaatttttataactgcgtttttacttttattagcgattcctgttttagctggtgcaattacaatgctattaacggatagaaatttcaatactactttttttgatcctgctggaggtggtgatcctgtattataccaacacttattt
BOGC_002963593	Pinnularia_viridiformis	86.093	tttagccggtatcacagcacactctggtggggctgttgacctggctatttttagtttacacctttctggtgccgcttcgatattaggagcaatcaattttatttgtaccattacaaacatgcgatctaaaagtttaccatttcacagactgcctttattcgtatggtcaattttcataacagcatttttattgcttttatcattacctgtgttagcaggtgcgattacaatgttattaactgaccgaaattttaatactactttttttgatccagctggaggtggagatcctgtattatatcagcatttgttc
BOGC_001510909	Pinnularia_cf._isselana	86.084	tttgtcaggaataacagctcattcaggtggttcagtagatttagcaatttttagtcttcatctttcaggtgcagcttctattctaggggcaataaactttatatgtactatcactaacatgagatctaaaagtttaccatttcatagattacctttatttgcttgggcaatatatataacagcatttttattggtgttatctttacctgtattagccggagctattacaatgttacttacggatagaaactttaatactactttttttgacccagcgggtggtggagatccagtgttatatcaacatttattt
BOGC_000971379	Pinnularia_acrosphaeria	86.076	attatcaggtattacagcgcattcaggtggttcagttgatttagctatttttagtctacatctttctggtgcagcatctcttttaggagcaataaattttatctgtactattactaatatgagagcaaaaagtttaccatttcatagattacctttattcgcttgggctatatatattactgcttttttattacttttatcattaccggttttagcaggagctattaccatgctactaactgatagaaattttaatactacattttttgatccagcaggtggaggtgatccagtattatatcaacatttattt
BOGC_000020797	Pinnularia_acrosphaeria	86.054	attatcaagtggaagttcgcactcaggaggggccgtagatttagctatttttagtcttcatttatctggagcttcttctattttaggtgctataaattttatatgtactatttttaatatgagagtgaaaagtttattttttcataaattacctttatttgtttgggcagttttaatcacagcttttttattattactatcattaccagttttagcaggagctattactatgttattaactgatagaaattttaatacaactttttttgatcctgcaggaggaggtgatcctgtattgtatcaacatttattt
BOGC_001215101	Mayamaea_permitis	85.993	tctgtctagtattacaggtcattctggtggagctgttgatttggctatttttagcttacatctttccggcgctgcttcaattttaggggcaataaattttatttgtactattactaatatgagatcaaaaagcatgccatttcacagactacctctgtttgtatgggctatttttataacagcttttttattacttttatcattacctgtattagctggggctattactatgctattaacagatagaaatttcaacactactttttttgatccagcaggaggaggagaccctgtattataccaacatcttttt
BOGC_002902738	Gomphonema_parvulum	85.942	attatctggaataacagctcactcaggtggtgctgtggatttagctatttttagtttacatctttcaggtgccgcgtctatattaggagcaataaattttatttgtactattacaaatatgagatcaaaaagtttacctttttatcggttacctttatttgcatgggcaatttttataacagcatttttacttcttttatctttaccagtgctagcaggtgctataactatgttattaactgatagaaatttcaacactaccttttttgacccagctggaggaggcgatcctgttctttaccaacatttattt
BOGC_001021386	Pinnularia_grunowii	85.859	gctatccagcataacagcgcactcaggggggtcagtagatttagctatttttagtttacatctttctggagcagcttcaatcttaggtgctataaattttatttgcacaataacaaatatgagatcaaaaagtgtaccatttcataaattacctctatttgcttgggcaatttttataacagcatttttactagtattgtctctacctgttttagcaggtgctataactatgcttttaactgatcgtaattttaatacaactttttttgaccctgcaggaggaggtgacccagttttgtatcaacatcttttt
BOGC_003292662	Gomphonema_lagenula	85.806	attagctggtataacagctcactcaggtggatcagtagatttagctatattcagtttacacctatcaggagctgcttctattttaggagctattaattttatctgtactataaccaatatgagagctaaaagtttaccttttcacagattgcctctatttgcttggtctatttacttaacagcatttttactattactatcattaccagtattagctggagcaattactatgctattaactgatagaaactttaatacaactttttttgaccctgcaggtggtggggatcctgttttatatcagcatttattt
BOGC_003326162	Pinnularia_neglectiformis	85.806	attgtcaggtataacagctcattcaggtgggtcagttgacttagcaatttttagtttgcatttatcaggtgcagcttcaattttaggagcaattaattttatttgtactattacaaatatgcgatcaaaaagtttaccttttcatagattacctttatttgcctgggcaatttatataactgcttttttacttttgttatctttacctgtattagcaggtgctataacaatgttattaacagatagaaattttaatacaactttttttgatcctgcaggaggaggagatcctgttttatatcaacatttattt
BOGC_000032443	Gomphonema_parvulum	85.763	tttatccagtggtagttctcattctggtggtgctgtagatttagctattttcagtcttcatttatctggtgctgcttctatattaggtgctataaattttatttgtaccatatttaatatgcgtgttaaaagtttattttttcacaaactacctttatttgtatgggctatattaataacagcatttttgttattattatctttacctgtattagctggagctattacaatgttgttaacagatagaaattttaacactacattttttgatcctgcaggtggtggagatcctgttttatatcaacatttattt
BOGC_000638034	Sellaphora_minima	85.762	tttagcaggtattactgcacattcaggtggtgctgttgatttagcaatttttagtttgcatctttctggtgctgcttcaattttaggagcaattaactttatttgtacaattacaaatatgcggtctaaaagcttgccgttccaccgactgcctctgtttgtgtggtctatttttttaactgcatttttactgcttttatcattaccagtattggcaggagcaattactatgttactaactgaccgaaattttaacactactttctttgaccctgcgggaggtggagaccctgtgttataccagcatttattt
BOGC_004471641	Pinnularia_acrosphaeria	85.668	attatctggtataacagcacactccggcggagcggttgatttagctattttcagtttacatctgtcaggagcagcctctattttaggagctatcaattttatttgtactattacaaatatgagaacaaaaagtttaccttttcatcgacttcccttatttgcatggtcaattttttttacagcatttttactactgttatcattaccagttcttgcaggagctattacaatgcttttgaccgatcgtaattttaatacaactttttttgatccagctggaggtggtgatccagtgttatatcagcatcttttc
BOGC_000636714	Pinnularia_acrosphaeria	85.621	tttatccagtattatagcacattccggaggttctgtagatctagctatttttagtcttcatctttcaggtgcagcttcattattaggagctataaattttatatgtactataacaaatatgagaccaaaaagtttgccttttcatagacttcctttatttgtttgggctatttatattactgcttttttactacttttatcattacctgtattagccggagcaattacaatgttattaactgatagaaattttaatactactttttttgatccagcaggtggtggagatcctattttatatcaacacttattt
BOGC_002887259	Pinnularia_acrosphaeria	85.621	tttagctggtataacagcccactcaggaggtgctgttgacttagcaatttttagcctacacctttcaggtgcagcttctattttaggagctataaattttatttgtactattacaaatatgagagcaaaaagtttacctttccacagacttccattatttgcgtggtcaattttttttacagcatttttactacttttatctttacctgtccttgcaggtgcgataacaatgttattaacagaccgtaactttaataccactttttttgatcctgcaggtggtggtgatccagttttatttcagcaccttttc
BOGC_000259352	Gomphonema_parvulum	85.577	attatctggaattactgctcactctggaggttctgtagacttagctatatttagtcttcatttatcaggtgctgcttctattttgggagcaataaactttatttgtactattacaaatatgagagcaaaaagtctaccatttcatagattacctttatttgcatggtctatttacataacagcttttttattattattatcattacctgtcctagctggtgcaattacaatgttattaacagatcgaaactttaatactactttttttgatccagcaggcggtggagatcctgtattataccaacatttattt
BOGC_002844734	Sellaphora_pupula	85.455	tttatcgagtataacggcacactccggaggagccgtagatttagcgattttcagtttacacctttctggagcagcgtcaatcttaggtgctataaattttatatgcacaataacaaatatgagatcaaaaagtgtaccattccacaagttacctctttttgcttgggcaatttttataacagcgtttttacttgtattgtcgttacctgttttagcaggtgctataactatgcttttaacggatcgtaattttaacacaactttttttgatcctgctggaggaggtgacccagttttatatcaacatcttttt
BOGC_001041328	Mayamaea_permitis	85.437	tttatcaggtattacagcacattccggtggtgctgtggatttagcgattttcagtcttcatttgtcgggtgcagcttctcttttaggtgccataaattttatatgtactataactaacatgagagcaaaaagtctgccttttcatagactacctttatttgcttgggcaatctatattactgcttttttattacttctatcgttaccggttttagcaggagctattacaatgttattgactgatagaaattttaatacaacattttttgatccagcaggtggtggagatcctgttttataccaacatttattt
BOGC_001033669	Mayamaea_permitis	85.43	gttatcaggtataacagctcactcaggaggttctgttgacttagctattttcagtttgcacttatctggggctgcttctattttaggtgcaattaactttatatgtactattactaatatgagagcaaaaagcatttcatttcataggcttcctttatttgtttgggcaattcttataacagcattcttgttattactatctctacctgtcctagcgggttcaattacaatgctgctaacagatagaaatttcaacaccactttttttgatcctgctggtggaggcgaccccgtgttataccaacaccttttc
BOGC_002903258	Sellaphora_minima	85.39	attagctggaataacatctcattcagggggttctgttgatttagctatatttagtcttcatctttcaggagctgcttcgatattaggagcaataaattttatatgtaccataactaacatgagagcaaaaagtttaccctttcatagattacctttatttgcttggtcaatatatataacagcttttttattagtgttatctttacctgtattagctggtgctattacaatgttacttactgatagaaattttaatactactttttttgaccctgcaggtggtggcgatccagtattgtatcaacatttattt
BOGC_001863770	Sellaphora_bacillum	85.305	attatctagtataacagctcattcaggaggatcagtggatttagctatatttagtttacacctttctggagcagcttcaattttaggagctataaactttatttgtaccataacaaatatgagatcaaaaagtgtaccatttcataagttacctttatttgtgtgggcgatttttataacagcttttttacttgtgttatctttaccagttttagctggtgctattacaatgcttttaactaaccgtaattttaatactacgttttttgatccagcaggcggaggtgacccagttctgtaccaacaccttttt
BOGC_002862016	Pinnularia_acrosphaeria	85.284	tttatcaagtattacaggtcactcgggcggcgctgtagatctagctatcttcagtcttcacttatctggggctgcttctattttaggagccataaatttcatttgtactattacaaatatgagagcaaaaagtttaccattccatagattgcctttatttgtttggtcgatatttattactgcttttttattattgctatcattaccggtattagcaggagctattactatgttattaactgaccgaaattttaacacaaccttttttgacccagcgggtggtggggatcctgtactttaccaacacttgttt
BOGC_000971228	Cyclotella_cryptica	85.263	attatccagtatttcagcgcactcaggaggagctgttgatttagctatttttagtttacatttatctggagcttcatcaattttgggagcaattaattttatttgcactatttttaatatgcgattaaaaagtctgtcatttcataaattacctttatttgtttggtcagttttaattacggcatttctattacttttatcattacctgttttagctggtgcaattaccatgttgttaactgatagaaattttaatacaactttttttgatcctgctggtggtggtgaccccgttttataccagcatcttttt
BOGC_002911856	Pinnularia_viridiformis	85.197	gctatctggaataacagctcattcaggtgcggcagttgatttagctatttttagcttacatttatcaggtgctgcttctattttaggagcaatcaattttatttcaactattactaatatgagagcttctagtttaccttttcatagattgcctttgtttgtttggtccatttatattactgcatttttactattactgtctttacctgttttagctggtgcaattacaatgttattaacagatagaaattttaatactacattttttgacccagttggtggaggtgatcctgtcttatatcaacatttattt
BOGC_003326108	Navicula_glaciei	85.149	actttctagtataacagctcactcagggggttcagtcgatttagcaatttttagtcttcatttatcaggagcttcttctattttaggagctattaactttatttgtacaattactaatatgaggacaaaaaaccttgccttccacagactaccactattcgtttggtcagtttttattacagcatttttacttttactttctttacctgtattagctggagcgattactatgttattaacagaccgtaattttaatactactttctttgatcctgcaggtggtggagatcctgtgttataccagcatcttttc
BOGC_000022881	Sellaphora_pupula	85.135	actatccggtattacagcgcactcagggggtgctgttgatttagcaatatttagtttacacctttcaggtgctgcttctatattaggagcaataaactttatttgtactataacaaatatgagatcaaaaagcgtaccttttcacagattaccattatttgtttgggcaatcttcataacagcttttttacttcttttatcgttacctgttttagcaggggctattacaatgcttttaactgatagaaattttaatactacctttttcgatcctgcaggaggaggagatccagtactttatcaacatttattt
BOGC_000259233	Pinnularia_cf._isselana	85.113	tttgtctggaataacagctcattcgggtggttctgtagatttagcaatttttagtcttcatctttcaggtgcagcttctattctaggagcaataaactttatatgtactattactaacatgagagccaaaagtttaccattccatagattacctttatttgcttgggcaatatatataacagcatttttattgttattatctttacctgtactagctggagcgattacaatgttacttactgatagaaactttaataccactttttttgacccagcgggtggtggagatccagtgttatatcaacatttattc
BOGC_003642698	Pinnularia_nodosa	85.113	gttatctggtattacagcgcattctgggggtgctgtagatttagccattttcagtttacacctttctggtgctgcctctcttttaggggctataaattttatatgtactataactaatatgagagcaaaaagtttgccttttcatagacttcctctatttgcttgggctattttcataactgcctttttattacttttatctttaccagtactagcaggagcaattaccatgctattaactgatagaaattttaacactactttttttgatccagcaggtggtggagatcctgtgctttaccaacatttattt
BOGC_000118115	Pinnularia_viridiformis	85.099	tttatctggtattacagctcattcaggaggatctgtcgatttagcaatttttagtttacatttatctggagcagcttctattttaggtgcaatcaattttatttgtactgttataaatatgcgagctaaaaatttagcatttcacagattacctttatttgtttggtcattatttattacagcaatcttattactattgtcattacctgtattagcaggtgcaattacaatgttattaacagatcgtaactttaatactacctttttcgaccctgcaggaggaggtgatcctgtattatatcagcatcttttc
BOGC_000970738	Pinnularia_acrosphaeria	85.099	tttatcgagtattaccggtcactcaggaggagctgtagacttggctattttcagtcttcacttgtctggagcagcttctattttaggagctataaattttatttgtaccataacgaatatgagagcaaaaagtttaccattccatagattgcctttatttgtttggtcgatatttattactgcttttttattattattatctttaccagtattagcaggtgctattactatgttattaactgaccgaaattttaacacaactttttttgacccagcaggtggtggggaccctgtactttatcaacatttgttc
BOGC_002868046	Nitzschia_sp	85.099	tctttctggagtgatagctcactcaggtggttcagtagatttagcaatttttagccttcacctgtctggggcagcatctattttaggtgcaattaattttatctgtactattgtaaacatgcggactgaaagtttgccatttcataagttacctctgtttgtatggtctgtttttattacagctattttgttattgttatctttaccagtactggcaggtgctataacaatgttgcttacagaccgaaattttaacaccacttttttcgatcctgcaggtggaggagatccagtattgttccaacacttgttt
BOGC_003643564	Pinnularia_sp	85.069	attatctcatatttttgcccatgcaggagcagcggttgatttagcgatatttagtttacatttagcaggagcatcgtctattttaggtgctataaattttatttgtacgatttttaatatgcgaagcaataatttaacatttcaaagattaccattatttgtttggtcagttttaattacagcatttttattattattgtcattacctgtattagcgggtgcaattactatgttattaacagatcgaaattttaatacaagtttttttgatccagctgggggaggagatccagttttatatcaacatttattt
BOGC_002888876	Gomphonema_parvulum	85.032	tttagcaggtattacatcgcactcaggaggagctgtcgatctagcgatattcagcttacacctttcaggcgctgcttcaattttaggagctattaactttatttgcactataactaatatgagaactaaaagtttaccttttcacagattacctttatttgcttggtctatttttattacagctttcttattacttttgtctttacctgttttagctggtgctattactatgttactgactgatcgaaattttaatacaacttttttcgatccagcaggaggaggtgatccagtattgtaccaacatttattt
BOGC_000020985	Gomphonema_lagenula	84.983	attatcaagtattaaaggtcattcagggggctctgtggatttagctatttttagccttcatttatcaggtgctgcttcaattttaggtgctataaattttatttgcactattactaatatgagatcaaaaagtttgcctttccatagactacctttatttgcttgggcaatttatattaccgcttttttattgctactttcgttgcctgttttcgccggagcactgactatgttaattaccgatagaaattttaacaccacattttttgacccagctggcggtggggatccagttttgtaccaacatttattt
BOGC_002886501	Sellaphora_minima	84.967	gttatcaggaattacatcgcattctggaggctctgtcgatttagcaatttttagtttacatctttcaggtgcagcgtctcttttaggagctattaattttatatgtactataacaaatatgcgaccaaaaagtctaccatttcacagactttcgttatttgtttgggctatttatataactgcttttttattgcttttatcattaccagtattggcaggagctatcactatgcttttaacagatagaaattttaacaccaccttttttgatccagcaggtggtggagatcctattttataccaacacttattt
BOGC_003447297	Pinnularia_viridiformis	84.868	actatctagtactaaaggtcattctggtggtgctgttgatttagctatttttagtttacatttatctggagctgcgtccattttaggagctattaattttatttgtactattactaatatgcgttcgaaaagtttagcttttcatagattacccctttttgtttggtcaatttttataacagcttttttattattattatctttgccggtttttgcaggtgcattaaccatgttaattacagatagaaattttaacacaactttttttgacccagctggtggtggtgacccagttttatatcaacatttattt
BOGC_000021403	Conticribra_weissflogii	84.838	attatctagtataaattctcactcaggagcttctgttgatttagctatttttagtctacatttatcaggagcagcctcaattttaggagcgattaattttatttgtactatttttaatatgcgagtaaaaggtttatatatgcatagattacctttattcgtttggtctgttttaattactgcgtttttattattgttatcattgcccgttttggcaggagcaattacaatgttactaactgatagaaattttaatacgactttttttgatccagctggaggaggagatcctgtattatttcaacatttattt
BOGC_002898141	Pinnularia_acrosphaeria	84.81	tttatcaggtattacagctcattccggaggtgctgttgatttagctatttttagtttacacttgtcgggagctgcctctttgttaggggctataaatttcatttgtactataactaacatgagatctaaaagtttaccatttcatagactaccgttattcgcttgggcaatatatataacagcctttttactacttttatcattacctgttttagctggagcaataactatgctattaaccgatagaaattttaatacgactttcttcgaccctgctgggggtggtgatcctgtgctgtatcaacatctattt
BOGC_000020848	Cylindrotheca_fusiformis	84.797	tctttcaggcattatcgctcactcaggcggtgctgtagatttagctatctttagtctgcatttatccggagccgcttctattcttggagcaattaattttatttgtacaattgtaaatatgcgaacggatagcttgccttttcataaactgcctttatttgtttgggctgttttcatcacagcaattcttctgctattatctttgcctgtacttgccggtgcaattaccatgttgctcacagatagaaactttaataccaccttctttgatcctgcaggtggaggtgatcctgtactatatcagcatttattc
BOGC_001447265	Pinnularia_sp	84.79	tttagctggaataacagctcactctggaggagctgttgatttagcaattttcagtttacatctttctggtgctgcatcaattttaggagcaataaattttatttgtacaattacaaatatgaggtctaacagtgtaccatttcataaaatgcctttattcgcttgggcgatttttattactgcttttttattacttctatctttacctgttttagcaggagcaataactatgttattgactgatagaaattttaacacaactttttttgatcctgccggaggaggagatccagtactatatcagcatttattt
BOGC_002840484	Nitzschia_frustulum	84.79	tctttcaggaattattgcacactcaggaggttctgtagatttagcaatctttagcctccatttatcgggagctgcgtcaattctaggagcaattaattttatttgtaccattgtaaatatgcgaaccgaaagtttaccgtttcataaattacctctgttcgtgtggtctgtcttcattacggcaattttactactattatcattacctgttttagctggtgcaattactatgttaatcaccgatcggaactttaatactactttctttgaccctgcaggtggtggtgatccagtgttatttcaacatctattt
BOGC_000462072	Sellaphora_pupula	84.775	attatctagcgttaatgctcactcaggtggagctgttgacttagcaatttttagtttacacctttctggagcagcttctatattaggcgcaattaattttatttgtactataacaaatatgcgttcaaaaagtttgccttttcatagattacctctgtttgcctgggctattttcataacagcattcttattagtattatcattaccagtgctagctggcgctataacaatgttacttaccgatcgaaactttaacacaactttttttgacccagcaggaggtggagacccagtattataccagcatcttttt
BOGC_002873710	Pinnularia_viridiformis	84.746	attgtcaggcataacagctcattcaggtggtgctgttgacttagcgattttcagcttacacctttctggcgcagcttctatactaggggctataaactttatatgtactattacaaatatgagatctaaaagtgtaccatttcatcgattacctttatttgcttgggctatctatatcacagcatttttacttctactatctttacctgtattagcaggagcaattactatgcttttaaccgatagaaacttcaatacaaccttttttgatccagcaggaggtggcgatccagttttatatcaacatcttttt
BOGC_003474872	Pinnularia_subanglica	84.74	tttatcaggaattacagcgcactcaggaggtgcagtagacttagcaatttttagtttacacctttctggagcagcttctattttaggagctatcaactttatttgtactattacaaatatgagatcaaaaagcttaccatttcatagactacctttatttgcgtgggcaatatttataacagcatttctattacttttatctttaccggttttagcaggagcaattactatgctcctaactgatcgtaatttcaacactactttctttgacccagcaggaggcggggatcctgttttgtatcaacaccttttc
BOGC_000020929	Navicula_cryptocephala	84.665	attatctggaattacagcgcactctggaggatctgtagatttggctatttttagtttacacttatctggagcagcttccattttaggagctattaattttatttgtactattacaaacatgagagccaaaagtttaccgtttcatagactacctttatttgcatgggcgatttttataacagcatttttattattattgtctctaccggtattagcaggtgctattactatgcttttaactgatcgaaatttcaatacaactttttttgatccagctggtggtggagatccagttttatatcaacatcttttt
BOGC_001101225	Pinnularia_subanglica	84.615	tttatccggcataacagctcactcaggaggttcagttgatcttgctatttttagcttacacttatcaggtgcagcttctattttaggagctattaactttatttgtactattacaaatatgagatcaaaaagctcaccatttcacagattaccacttttcgcttgggctatttttattacagcctttcttttagtgatgtctcttccagtattagcaggggctattactatgttattaacggatcgaaattttaacacaactttttttgatccagccggaggtggtgatcctgtattataccaacatttattt
BOGC_001772854	Gomphonema_clevei	84.615	attatcaggtataacagcgcactctggtggatctgttgatttagcaatcttcagtttgcatttatcaggagcagcttctattttgggagctattaattttatttgtacaattacaaatatgagagctaaaaacttaccatttcatagattacctttatttgcttgggctatttttattactgcgtttttattattgttggctctgccagtattagctggggcaattacaatgttattaactgatcgtaactttaacactactttttttgatccagcaggaggaggtgatccagtattatatcagcacttgttt
BOGC_003851301	Gomphonema_parvulum	84.615	attagcaggtataacagcacattcaggagggtctgttgatttagctatttttagtttacatcttgccggtgctgcttctattttaggagccatcaattttatttgtactattacaaatatgagatctaaaaatatgccttttcacagacttcctttatttgcatggtctatttttattacggcttttttattaattttatctctaccagttttagcaggtgcaattactatgctattaacagatcgtaattttaatacaactttttttgatcccgcagggggaggtgatccagtgttgtaccaacatttattt
BOGC_003474538	Cylindrotheca_closterium	84.512	gctttcaggtattacagctcattctggaggcgcagtagatttagctatatttagtcttcatttatctggagcatcttctatactaggtgcaattaattttatttgtacaatagttaacatgagaacagacagcttaccttttcacaaattacctttatttgtttggtctgttttaattactgcagttttattattgttatctttacctgtgttagcgggagctattacaatgttacttacagatagaaacttcaacactaccttttttgaccctgcaggtggcggagaccccgtgctttaccagcatttattt
BOGC_003801294	Pinnularia_gibba	84.507	tttatctggtattacagctcactcaggaggtgctgttgacttagcaattttcagtttgcatctttcaggagctgcctctttattgggagcaataaattttatttgcactataacaaatatgagatcgaaaagtttaccatttcacagattacctctatttggttgggcaatatatataactgcttttttattattattatctttaccggtactagctggagcaataactatgctactaacagatagaaatttcaatactactttttttgaccctgctgggggaggagatcctgtcctataccaacatctattt
BOGC_000020914	Pinnularia_acrosphaeria	84.437	gctatcaagtattacagctcactccggaggtgctgtagatttagctatttttagtttacatttgtcaggtgctgcatcaattctgggtgcaattaatttcatttgtacaattacaaatatgagatctaaaagtgttccatttcatcgattaccgttatttgcttgggctatctatattactgcgtttttacttttattgtctttacctgttttagctggagcaataactatgcttttaactgatagaaattttaatacaactttctttgaccctgctggaggtggagatcctgttctttatcagcatttattc
BOGC_001916701	Sellaphora_pupula	84.437	gttatcaagtattacatcacattctggaggatctgttgatttagcaatttttagtttacatctttcgggtgcagcgtctcttttaggagctataaattttatatgtaccataacaaatatgagaccaaaaagtttaccatttcacagactttcattatttgtttgggccatctatataacagcttttttattacttttatcactacctgtactagccggagcaattaccatgcttttaacagatagaaattttaacaccaccttttttgatcctgcaggtggtggagatcctattttatatcaacacttattt
BOGC_000361366	Melosira_nummuloides	84.407	gttatctagcgttagttcacattcaggccctgcggtagatctggctatatttagtttacatttatcaggggctgcgtctattttaggtgcaataaattttatttgtactattttaaatatgagaactaaaggaatgtatatgcataaattaccactttttgcttggtcgatattaataactgcagttttattacttttatcgttaccggttttagctggtgcaattacaatgcttttaactgatcgaaattttaatacaacgttttttgaccctgcgggaggtggtgatccagtgttatatcaacatttattt
BOGC_003403105	Sellaphora_pupula	84.407	attaagcgggataactgctcattcaggtggtgctgtagatttagctattttcagcttacacctttctggtgcagcatctattttaggtgcaattaacttcatttgcactataacaaacatgagagctaaaagcctaccatttcacagattaccactattcgcttgggctattttcataacagctttcttactacttttatcattaccagtactagcaggtgcaattacgatgcttttaactgatagaaactttaatactacttttttcgatccagcaggaggtggtgaccctgtgctttaccaacatctattt
BOGC_000022923	Navicula_cryptocephala	84.395	attatctagtattactgcgcattctggtgggtcagtcgatttagcgatttttagtcttcatttatctggagctgcttcaattcttggagcaattaattttatttgtacaataactaatatgagagctaaaagtttgccgtttcatagattaccattatttgcttggtcaatttttataacagcttttttattacttttgtcattaccagttttagcaggagcaattactatgttattaactgatcgtaattttaatacaactttttttgacccagcaggaggtggagatccagtactatttcaacatcttttc
BOGC_000948651	Sellaphora_pupula	84.365	attatcaagtataaaagctcattcgggtggttctattgatttagcaatttttagtttacatttatctggagcagcttctattttaggtgctattaattttatatgcactattacaaatatgagagcaaaaagtttaccattttatagattatcattattcgtatggtctatatatttaacagcttttttattaattttatctttacctgtttttgctggagctttaactatgttaattacagatcgtaattttaatacaacattttttgattcagctggcggaggtgatcctatattatatcagcatttgttt
BOGC_003475597	Sellaphora_capitata	84.365	tttagcaggtattaagtcacattctggaggttcggtagatcttgctatttttagtttacacttatcaggagcagcttctattctaggtgcaattaattttatatgtaccattactaatatgcgagctaatagcttgccgtttcatagattacccttatttgtttggtctatttttataacagcttttttattacttctatcattacctgtgctagccggcgctataacaatgttgttgactgatagaaattttaatacaacttttttcgatccagcgggaggtggagaccccgtactataccaacatttattt
BOGC_001658165	Sellaphora_pupula	84.345	tttagccggtattacagcgcattcgggtggcgcagttgatttggctatttttagtttacacctttctggtgctgcttcaatattaggggcaatcaactttatttgtactattacaaatatgcgatctaaaagtttaccattccacagactgcctttatttgtatggtcaattttcataacagcttttttattgcttttatcattacctgtattagcaggtgcgattaccatgctattaactgatcgaaattttaacaccactttttttgatcctgctggaggtggagatcccgttttatatcagcatttattt
BOGC_000092530	Pinnularia_neomajor	84.314	attatcaggcataacagctcattctggtggtgctgttgatttagctattttcagtttacatctttcaggcgcagcatcaatattaggtgctattaattttatttgtacaattacaaatatgagatcaaaaagtttacctttccatagattacctctatttgcttgggcaatcttcattacagctttcttattacttttatctttacctgtgcttgcaggagcaattacaatgctattaactgacagaaattttaatactacattttttgaccctgctggtggtggagatccagtgttataccagcatcttttc
BOGC_000092629	Pinnularia_subanglica	84.314	tttatctagtgtaacaggtcacagtggaggtgccgtagacttagcaatctttagtttacacctttctggagccgcttctattttaggagctattaactttatttgtaccattacaaatatgagatcaaaaagtcttcctttccacagactacctctttttgtttgggcaatttttatcacagcgtttttactacttttatctttaccagtattagctggaggtattacaatgctattaactgatagaaactttaataccactttctttgatccagcaggaggtggtgatcctgtattatatcagcatctgttt
BOGC_000361629	Entomoneis_alata	84.281	tttatcaggtataacagctcattcaggcggttctgttgatttagcaatttttagccttcatctttcaggtgcagcttctattttaggagcaataaattttatttgtactattactaacatgcgagctaaaagtttaccttttcacagattaccattatttgcttggtctatatacatcacagcttttttattgttactatctttgcctgtattagcaggtgctataacaatgctactgactgatagaaattttaatactacctttttcgaccctgcaggtggtggagatcctgttttatatcaacacttattt
BOGC_001675403	Asterionellopsis_glacialis	84.281	attatcaagtattatcgcacattctggaggttctgttgatttagcaatttttagtttgcatgtatctggcgcttcttctattcttggagctataaattttatttgtacaatatttaatatgagagtaaaaagtctttcatttcataagttacctttatttgtttggtctgtattaataacagcatttttgttacttttatctttacctgttttagcaggagcaattactatgttattaacagatcgaaattttaatacaacattttttgatcccgctggcggaggtgatcctgtattataccaacatttattt
BOGC_003714221	Sellaphora_pupula	84.194	attatctggtattactgcacactctggaggtgctgtagatttagcaatttttagtttacacctgtctggtgctgcatctcttttaggtgctataaattttatatgtactatagctaatatgagatcatctagtttgccttttcataaacttcctttatttgtttggtctatttttataactgcctttttacttttgttatctctaccagtactggcaggagcaattaccatgctattaacagatagaaattttaatactactttttttgatcctgcgggtggtggagatcctgttctttatcaacacttattt
BOGC_003475128	Pinnularia_subanglica	84.158	tttagccggcataacagctcactcaggaggttccgtggatcttgctattttcagcttacacttatcaggtgcagcttctattctaggagctattaactttatctgcactattactaatatgagatcaaaaagttcaccatttcacagattaccacttttcgcttgggctatttttattacagcctttcttttaatattatctcttccagtattagcaggagctattactatgttattaactgatcggaatttcaatacaacgttttttgatccagccggaggtggtgatcctgttctataccaacatttattt
BOGC_002849342	Pinnularia_cf._marchica	84.142	tttatcaggtatcacagcacactcaggaggtgctgtagatttagctatttttagtcttcacctttcaggtgctgcctctcttttaggagctatcaattttatatgtactataactaacatgagagcaaaaagtctcccatttcatagacttcctttatttgcttgggctatttacataacagcttttttactgcttttatccttacctgtactagcaggagctattactatgctgttaactgacagaaattttaatactactttttttgacccagcaggtggtggagatccagtattgtaccaacatttattt
BOGC_000020991	Nitzschia_palea	84.083	gttatcaggtattatcgcccattctggtggagctgttgatcttgcaatctttagtcttcacctatcgggtgcagcttcaattttaggagctattaattttatttgtactattgtgaatatgcgaactgatagccttcctttccataaattacccttatttgtttgggcagttttcatcaccgctattcttttattactttcgttacctgttttagcaggggcaattacaatgcttctaacggatcgaaacttcaacaccactttcttcgatcctgcaggtggtggagatccagtactataccagcatttgttc
BOGC_003474758	Mayamaea_permitis	84.026	tttatctggaattactgctcattctggaggggctgttgatttagcaattttcagtttgcatctttcgggagctgcttcaattttaggtggaataaattttatttgtacaattacaaatatgagagctggaagtttaccttttcacagactacctttgtttgcgtgggccatctttataacagcttttctgttagtattatctttaccagtactagccggtgctattacaatgcttttaacagacagaaattttaacactactttctttgatcctgctggtggtggagatccagtattgtaccagcacttattt
BOGC_002868289	Gomphonema_parvulum	84.014	tttatcaacagtaaaatatcattcaggaggatctgtagatttagctatatttagtttacatttatctggtgctgcttctatattaggtgctattaactttatttgtactattacaaatatgagaagtaagggtttatatttttataaattaccgttatttgtctggtcaatttttattactgcgtttttattaattttatcattaccagtttttgctggagctttaacgatgttaataactgatagaaattttaatactagtttttttgatccagtaggaggtggagatcctgtattatatcaacacttattt
BOGC_003474692	Pinnularia_acrosphaeria	83.987	gctggctagtataacagcccactcaggcggagctgttgatttagccattttcagtctacacctttctggagcagcttctattttaggagctatcaattttatttgtactattacaaatatgagaacaaaaagtttaccatttcatcgactcccgttatttgcatggtccattttttttacagcgtttttattactgttatcattaccagttttggcaggagccattacgatgcttctgacagatcgtaattttaatacaaccttttttgaccctgccggaggtggtgatccagttttgtatcaacatcttttc
BOGC_000948108	Sellaphora_pupula	83.974	attatctagtataaaagcacattcaggtggttcaattgatttagccatttttagtttacatttatctggagcagcttctattttaggtgctattaattttatatgtactattacaaatatgagagcaaaaagtttaccattttatcgattatctttatttgtatggtctatatatttaacagcttttttattaattttatcattacctgtttttgctggagctttgacaatgttaattacagatcgtaattttaatacaacattttttgattcagctggtggaggtgatcctattttatatcaacatcttttt
BOGC_002874421	Sellaphora_laevissima	83.893	tctgtcagggattacagcccactcaggtggtgctgtagacttggctattttcagcctacacctttctggtgctgcttctattttaggtgccattaattttctttgcacaattacaaatatgagatccaaaagccttccttttcatagattaccgttatttgtgtgggctattttcataaccgcaatattattattattatctttacctgttctagcaggagcaataaccatgttattaacagacagaaattttaatacaactttttttgatccagccgggggaggagatccagtcttatatcaacatttattt
BOGC_000687916	Pinnularia_acrosphaeria	83.819	tttatctggaataactgctcattctggaggatccgtggatttagctatttttagccttcatctttctggagctgcttctattttaggagcaattaactttatttgtaccattacaaatatgagatctagaaatttaccatttcacagacttcctttgtttgcttgggctatttttattacagcgtttttgcttttattatcgttaccagttttagcaggtgctataactatgttattaacagatcggaattttaatactactttttttgaccctgctggtggtggtgatccaattttatatcagcatttattt
BOGC_000021098	Navicula_capitatoradiata	83.758	tctttcaagtataacagcgcattcaggaggttctgtcgatctggcgattttcagccttcacttgtcaggagcttcttcaattttaggagctataaactttatttgtaccataacaaacatgcgtacaaaaaacttagctttccatagattacctctttttgcttgggctatttttataacagcatttttattactactttctttaccagtattagctggagcaatcacgatgttattaactgatcgaaatttcaacaccaccttttttgatcctgcgggaggaggtgacccagtattgtaccaacaccttttt
BOGC_001863642	Pinnularia_grunowii	83.713	attagcgggaataacatcacactcaggtggtgctgtagatttagcaatatttagtttacacttatctggagcagcatcaattttaggagcaataaattttatttgtacaataacaaatatgagagcaaaaagtttaccatttcataaaatgcctttattttgctggtcaatcttaataacagcttacttgcttttaatatctttaccagttttcgctgctgctctaactatgcttataactgatagaaattttaatactacattttttgatcctgccggaggaggagatccaatactataccaacaccttttc
BOGC_000038860	Nitzschia_palea	83.681	actttccggggctatcgctcattctggaggctctgttgacttggctattttcagtcttcacttatcgggagctgcttctattttaggagcaattaactttatttgtacaattgttaatatgcgaactgaaagtttacctttccataaactacctttattcgtatggtctgtttttatcactgctatactacttttattatcactacctgtactggcgggggcaattacaatgttgcttactgatcgaaattttaacactacttttttcgatcctgcaggaggtggggatccggtgttatttcaacacttattt
BOGC_002962271	Pinnularia_cf._marchica	83.681	gttatccagtatcgttgctcactcaggggggtctgtcgacttagctattttcagtttgcacctttctggagctgcttcaattttaggtgctataaattttatttgcacaataacaaatatgagatcaaaaagtgtaccgtttcataaattaccattatttgcttgggcaatttttataacggcttttttacttgtgttatctttacctgttttagctggtgctataactatgcttttaactgaccgtaattttaatacaacttttttcgaccctgcaggtggaggcgaccccgttctttaccaacatcttttt
BOGC_000024889	Sellaphora_pupula	83.66	actatctggtattactgctcactcaggtggggctgttgatttagctattttcagcttacacttatcaggagcagcttcaattctaggagcaattaatttcatttgtactattactaacatgagagcaaatagtttaccatttcatagaatgccattatttgcttgatctatttttattacagcatttttactgcttttatcattaccagtacttgcaggatgtataacaatgttgttaactgatagaaattttaatactacttttttcgaccctgccggaggcggagacgttctattataccaacatcttttt
BOGC_001655831	Pinnularia_sp	83.66	actttctggtataacagctcactctggtggttctgtggatttagcaattttcagtcttcacctttctggagctgcgtctattttaggagctattaattttatttgtacaatcactaacatgagagcgaaaagtttacctttccacagattaccgctgttcgcttgggctatttatttaaccgcctttttactgttattatcattaccagttctagctggggcgattacaatgctattaacagatagaaacttcaatacaactttttttgatccagctggaggaggggatcctgttttataccaacatttattt
BOGC_003474609	Pinnularia_viridiformis	83.66	attagctgctattactgtgcattctggtgggtctgttgacttagctatttttagtttgcatttatctggtgctgcatccattcttggtgcaattaattttatttgtactataactaatatgagatcgaaaagtgtgccatttcagcgattacctttatttgcttggtcaatttttattacagcatttctattaatcttatctttgcctgtcttagcgggcgccattactatgttattaacagataggaattttaatactactttttttgatcctgcaggaggtggagatccagtgttatttcaacaccttttc
BOGC_000307139	Mayamaea_permitis	83.607	tttagctggaataacagctcattctggaggagctgttgatttagcgatttttagtttacatctatccggtgctgcttcaattttaggagcaataaattttatttgtacgattacaaatatgaggtctaacagtgtaccgttccataaaatgcctttatttgtttgggcaatttttattactgcctttttattacttctatccctacctgttttagcaggagcgataactatgttattgactgatagaaattttaatactacttttttcgatccagccggaggaggagatccagtgctatatcaacacttgttt
BOGC_003642549	Pinnularia_viridiformis	83.607	cttatcaggtattaccgctcattccggaggagctgttgatttagcaatatttagtcttcatctttcaggcgctgcgtctatattaggcgctattaattttatatgtaccattactaacatgagaactaaaagtttaccttttcacagattacctttatttgcttgggctatctatattacagcgtttctattactactgtctttacctgttttagccggagctattactatgttattaactgatcgaaatttcaatacaacttttttcgatcctgctggaggcggtgatcctgtgttataccaacacttattt
BOGC_003982489	Fistulifera_saprophila	83.513	tttagcaggtattacagcgcattcgggtggagctgtcgatttggcaatttttagtttgcatctttctggcgctgcttcaattttaggagcaattaattttatctgtactattacaaacatgcgatctaaaagtttaccatttcatcgattgcctttatttgtatggtctatttttattactgcatttttattactcttgtcattaccggtattagccggagcaattacgatgttattgacagatagaaatttcaacactacttttttcgaccctgcagggggtggagatcccgtattataccaacatttattc
BOGC_002887012	Pinnularia_sp	83.495	tttatctggcataacagctcactctgggggttcagtagacttggctattttcagtctacacttgtcaggagccgcatctattttaggagcgattaatttcatatgtactattactaatatgagatcaaaaagctcaccatttcatagattgccgctttttgcttgggctatttttattacagctttcttattggtgatgtctcttccagtactagcaggtgctattactatgttactaacagatcgtaactttaataccactttttttgacccagctggaggaggtgatccagtattataccaacatttattt
BOGC_000020776	Nitzschia_frustulum	83.388	tttatctggaattattgctcattctggaggtgctgtagacttagcgatttttagtttgcatttgtctggggcagcttcaattttaggagcaattaattttatttgtacaattgtaaatatgagaactgatagtttgccattccataaattaccgcttttcgtttgggctgtatttatcacagcaattttactattattatcactacctgtacttgcgggcgcaattacaatgcttttgacggatcgaaactttaacacaactttctttgatcctgccggtggaggtgatccagtactgtatcaacacctcttc
BOGC_000636639	Sellaphora_capitata	83.333	tttatccggtataacagctcactccgggggtgctgtggatttggctatttttagtctacatctatcaggcgcagcttctattttaggagcgattaattttatatgtacaatcactaatatgagatcaaaaagctcaccatttcatagattgccgctttttgcttgggctatttttatcacagcatttttattagtgatgtctcttccagtattagcgggtgctattactatgttattaacagatcggaattttaatacaacattttttgacccagctgggggtggtgatcccgtactataccaacatttattt
BOGC_000976714	Nitzschia_acidoclinata	83.333	actttctggagtgatagctcactctggcggttctgtagacttagccattttcagtcttcacttgtcaggggctgcatctattttaggtgcgattaatttcatctgtactattgtaaacatgcggactgaaagtttaccatttcataagttacctctgtttgtatggtctgtttttattactgctatcttgttattgttatctttaccagtacttgcaggtgctataacgatgttgcttacagatcgaaattttaacactactttttttgatcctgcaggtggaggagacccagtattatttcagcatttgttt
BOGC_002889770	Pinnularia_sp	83.333	gttatcaagtatagtggcacactctggggggtctgtagatttagctattttcagtttgcacttatctggagctgcttcaattttaggcgctataaattttatttgcaccataacaaatatgagatcaaaaagcgtaccatttcataaattacctttatttgtttgggctatttttataacagcttttctactcgtgctatctttacccgttttagctggcgctataactatgcttttaactgaccgaaattttaacacaactttttttgaccctgcaggtggaggcgaccctgttttgtatcaacaccttttt
BOGC_003405745	Pinnularia_cf._isselana	83.278	tttatccagtataatggcgcactcagggggatctgtagatttagctattttcagtttacatctttctggggcagcttcaattttaggtgctataaattttatttgcacaatcacgaatatgagatcaaaaagcgtaccatttcataagttacctttatttgcttgggcaatttttataaccgcttttctacttctattatctttacctgttttagcaggtgctataactatgcttttaacggatcgcaatttcaatacaactttttttgacccagcaggaggaggtgatcccgttctgtatcaacatcttttt
BOGC_001330265	Pinnularia_subanglica	83.226	attatctggaataacagcacattcaggcgcttcagtagatttagctatttttagtcttcatttgtccggtgctgcttctattttaggagcaatcaattttatttccactattactaatatgagagcatctagtttgccttttcatagattatctttatttgtttggtctatttatattacggcatttttgctattactatctttacctgttttagctggtgcaattacaatgttattaacagatagaaattttaatactacattttttgacccagttggtggaggtgatcctgtcttatatcaacatttattt
BOGC_002840418	Sellaphora_seminulum	83.221	tttgtcagctattacagcacactctggtggcgctgtcgatctagcgatatttagcttgcacttatcaggcgctgcttctatattaggcgcgataaattttatatgtacaataactaatatgagagcaaaaagcttaccattccacaaactacccttattcgtatggtctattcttataacagcatttttactagttttatcacttcctgttttagcaggagcaattactatgctattaactgatcgaaatttcaatacaactttttttgatccagcgggaggtggagatcctgtcttataccaacaccttttc
BOGC_005445377	Pinnularia_sp	83.172	gttatcaggtattacagcccattctggcggagctgtagatttagcaatttttagtttgcacctatctggagctgcgtcaattttaggagcaataaattttatttgcactattacaaatatgagagctaaaagtttaccatttcacagattacctttatttgtttgggcaatttttataacagcatttttgctattattatctcttccagtattagcaggagctattactatgcttttaacggatagaaactttaatactacattttttgatcctgcgggaggaggagatcctgtattatatcagcatttattt
BOGC_004614042	Pinnularia_nodosa	83.108	tttgtcgagtacaaaaggtcattctggtggtgctgttgatttagctatttttagtttacatttatctggggctgcatcaattttgggcgcaataaattttatttgtacgattactaacatgcgatctaaaagcttggctttccatagattaccactttttgtttggtcaattttaataacagcttttttattattattatcattaccagtttttgcgggtgcattaactatgctaattactgatagaaattttaatacaactttttttgatccagctggtggtggtgacccaatattgtaccaacatttattt
BOGC_002026671	Pseudo-nitzschia_delicatissima	83.094	attgtcaagtgcaacagctcactctggaggttctgtggatttagcaatttttagtttgcatttatctggtgcttcttctatcttaggtgctattaactttatttgtacaatttttaatatgcgagtaaagagtttgtcttttcataatcttcctttatttgtgtggtctgttctaattacagcatttttattgttgctatctttacctgtactagcaggagcaatcacaatgttgttaacagatagaaattttaatactactttttttgatcctgccggaggtggtgatcctgtattatttcagcatcttttc
BOGC_003009107	Sellaphora_laevissima	83.051	actatctagtattaaaaatcactcatctggttcagttgatctagcaatttttagtcttcatttatcaggtgctgcttctatattaggtgcaattaattttatttgtacaataacaaatatgagatcaaaaagtttatcattccatagactaccactttttgtttggtcaatttttataacagcttttttattggtgttatcattacctgtttttgcaggagctttaactatgttaatcacggatcgaaattttaatactacattttttgatccagctggtggtggtgatcctgtgttgtatcagcatattttt
BOGC_003610125	Nitzschia_sp	83.039	tttatcaagtgttaaatttcattcaggagcttctgtagacttagctatttttagcctgcatttatcaggggctgcgtctatattaggtgctataaatttcatttgtaccataactaatatgagatcaaacgggttaccctttcacaagttacctttattcgcttgggctatatttattacagcttttttattacttttgtcgttacctgttttagcaggagcaattactatgcttttaacagatagaaattttaatacaacattcttcgaccctaatgggggcggagatcctgtgttataccaacacttattc
BOGC_000971911	Fistulifera_saprophila	83.013	attatcgagtataacagcccactctggaggagctgttgatttagcaattttcagtttgcacttgtctggagctgcgtcaattttaggagcaatcaactttatatgtactattacgaacatgagatctaaaagcctcccttttcatcgattgcctttgtttgcatgggctatttttataactgcatttttattactactatcgctacctgtacttgctggtgctataacaatgcttttaactgatagaaattttaatacaaccttttttgatcctgctggtggcggagatcctgtattatatcagcatttattt
BOGC_000258122	Nitzschia_acidoclinata	82.993	tttagcaggtattgtttctcattctggaggttctgttgatttggctatatttagtcttcatttagcaggagttgcttcaattttaggagcaattaattttatttgtactataactaatatgcgtgcaaagagtttgtcatttcacaaaattcctttatttgtttggtctgttttttttacagcttttttattaattttatctttacctgtattagctggagctattacaatgcttttaacagatcgtaattttaatactactttttttgatcctgcaggaggaggtgatcctgtattatatcaacatttattt
BOGC_000970727	Fistulifera_saprophila	82.986	attatctggcataacagctcactctgggggtgccgtggatcttgcaattttcagtttacatttgtcaggtgcagcttctattttaggagcaattaactttatttgtacaattacgaatatgaggtcaaaaagctcaccatttcacagattgcccctttttgcctgggctatttttattacggcgtttcttttagtaatgtctcttccggtacttgcaggagctattactatgctattaactgatcgtaatttcaatacaactttttttgatccagccggaggtggtgatcccgtgttataccagcatttattt
BOGC_002513491	Coscinodiscus_wailesii	82.951	attatccagtgttagttcacattcaggtcctgctgtagatttagctatatttagtttacatttgtcaggggctgcatctattttaggagcaataaattttatttgtactattttaaatatgagaacgaaaggattatatatgcataaattacctttatttgcttggtcgatattaataactgcagttttattgcttttatcattacctgtattggctggtgcaattacaatgcttttaactgatcgaaattttaatacaacattttttgacccagcaggaggtggagatccagtattatatcaacatttattt
BOGC_003848594	Nitzschia_acidoclinata	82.909	actttctggtataacagcacattctgggggggctgttgatttagctattttcagtcttcatttatccggtgcatcttctattttaggagcaattaattttatttgtacaatagtcaatatgagaacagatagtttaccgtttcataaactacctttattcgtttggtctgttttaataactgcggtattattgttattatcgttaccagtattagctggggctattacaatgttgcttacggatagaaatttcaatacaactttctttgatcctgcaggcggaggtgatcccgtactttaccaacatttattt
BOGC_003326805	Fistulifera_saprophila	82.848	tttagctggtattacagcacactccggcggagctgttgatttagcaatttttagcttgcatctttcaggagctgcttcaattttaggcgcaattaattttatttgtacaattacaaatatgcgttctaaaagtctgccattccaccgattacccctatttgtatggtcaatttttattactgcatttttattacttttatcgttgccagtattggcaggtgcaatcacaatgctattgactgacagaaattttaacactactttcttcgatcctgcaggaggtggggaccctgtattatatcagcatttgttc
BOGC_000021157	Pinnularia_brebissonii	82.807	attgtcaagtggtaattctcattcaggacctgctgtagatttagcaatatttagtttacatttgtcaggagcagcttctattttaggtgctattaattttatatgtactattttaaatatgagaacaaaaggattatacatgcataagttacctttgtttgtctggtctattttaattacagcggttttgttacttttatctttaccagtgttagcaggtgctattacaatgttattaactgatagaaatttcaacacttcctttttcgaccctgcaggaggaggagatcctgttttataccaacatttgttt
BOGC_001655669	Pinnularia_neomajor	82.639	attgtctagtgtaacagcccattcgggaggtgctgtagatttagcaatttttagtttacatgtttcaggagcgtcttctatattaggtgctattaattttatttgtacgatttttaatatgagagccaaaagtttatcttttcacaaattaccgttgtttgtttggtctattttaataacagcttttttacttttgttatctttacccgtactagctggggcacttaccatgttgttaacagatcgaaattttaacacaactttttttgatccagctggaggaggtgaccctgttttatttcaacatttattt
BOGC_002942886	Mayamaea_permitis	82.637	tctatctggcataacagctcactctggaggttcagttgatcttgctatttttagcctgcacttatcaggtgctgcttctattttaggggcgattaattttatttgtacgattactaatatgagatcaaaaagctcaccatttcacagattaccgctttttgcctgggctatctttattacagcctttcttctagtaatgtctcttccagtacttgcaggagctattactatgttactaactgatcgtaatttcaatacaaccttcttcgacccagccggaggtggtgatcctgtattgtaccaacatttattt
BOGC_002839632	Sellaphora_bacillum	82.566	actatctgctattacagcacattcaggtggtgctattgatttagcaatatttagtctgcatctatctggtgctgcttctattcttggcgcgatcaattttatatgcacaataacaaatatgagagcaaaaagcttaccatttcacaagctacccctatttgtatggtctatttttataacagcatttttacttgttttatcacttcctgttttagcaggagcaattacaatgttattaaccgatcgaaatttcaacacaactttttttgatccagctggtggtggagaccctgttctataccaacatcttttc
BOGC_004897287	Ditylum_brightwellii	82.418	tttatctggtattgttgctcattccggtgggtcagtcgatttagctatttttagtttacatttatctggtgctgcttctattttgggcgctattaattttatttgtacaattacaaacatgcgatcaaaacgattgccttttcacaaagtcccactttttgtttggtctgtatatataacggcttttttgcttgtattatcattaccagtgttagcaggagctattaccatgcttttaactgatagaaattttaatactactttttttgatccttcgggaggaggggaccccgttttgtatcaacatcttttt
BOGC_000264231	Pinnularia_brebissonii	82.414	attagctggagttacttcgcactcaggcggtgctgtagatctagctatcttcagcctgcacttatctggtgcttcttcaattttaggagccattaactttatatgcaccatttttaatatgagatcaaaaagtttaccttttcacagactacctctatttgtatggtcagttcttgtcacggcatttttactacttttatcattgcctgtattagctggtggtataaccatgttattaacggatcgaaattttaatacaactttttttgatccggccggtggaggagaccctgtattgtatcagcatcttttc
BOGC_002188612	Pinnularia_cf._isselana	82.392	attagccgctattacagctcattcaggtggttcagttgatttagctatctttagtttacatctttctggagcagcttctgtactcggtgctataaattttatttgtactataaccaatatgagatcaaaaagtcaaccgtttcataaattacctttatttgcttgggcaatttttataactgcgtttttacttttattagcgatacccgttctagctggtgccattacgatgttactaacagacagaaatttcaatactactttttttgatcctgctggaggtggcgaccccgtgttatatcaacatttattt
BOGC_003326121	Gomphonema_lagenula	82.353	tttatcaggaataacagctcattcaggaggagcagtagatttagcaatttttagcttacatctttctggcgctgcttcaattttaggagcaatcaatttcatctgtactattactaacatgagatctaacggtatctcatttcacaaaatgcctttattcgtttgggcaatttttattactgcttttttactacttttatctctaccagttttagctggtgcaataaccatgttactcactgatagaaatttcaacaccaccttttttgatcctgctggaggcggagaccctgttttatatcaacatttattt
BOGC_001275273	Navicula_cryptocephala	82.206	tttagcaggaataacagctcattcaggaggggcagtagatctagcaatttttagtttacatctttctggtgcttcttcaatattaggagcaatcaattttatttgtaccatcactaacatgagatctaacagtctaccattccatagaatgcctttattcgcttgggcaatttttattactgcctttttactacttctatctttgccagttctagctggtgcaatcacgatgttgctgactgatagaaatttcaacactactttttttgatcctgctgggggaggtgatcccgttttataccaacatttgttt
BOGC_002475336	Pinnularia_neglectiformis	82.201	tttatccggtattatagcacactctggtggagctgtagacttagctatttttagcttacacctatctggtgccgcttctattttaggtgctattaattttctttgcacaattacaaatatgcgttcaaaaagtcttccctttcacaaactcccattgtttgtctggtctatttttataacagcaatactattactactttctttacctgttcttgcgggagcgataacgatgttgctaacagatagaaattttaataccacttttttcgatccagctggaggtggtgatccagttttatatcaacatttattt
BOGC_003179898	Navicula_cryptocephala	82.085	tttatccggcataacggctcactctgggggttctgtggatttggctattttcagtttacatttatcaggcgctgcttctattttaggagcgattaattttatatgtacgatcacaaatatgaggtcaaaaagttcaccatttcatagattgccgctttttgcttgggctatttttattacagcatttttattagtgatgtctcttccagtactagcaggggctattactatgttactaacagatcgtaattttaatacaactttttttgaccctgctggaggtggtgatcctgtattgtaccaacatttattt
BOGC_000579958	Ditylum_brightwellii	82.026	tttgtcaagtggtaattcacattcaggaccttctgtagatttagcaatatttagtcttcatttatcaggtgcggcttctattttaggagctattaattttatttgtactattttaaatatgagaacaaaaggtctttatatgcataaattacctttatttgtttggtcaattttaataacagctgttttattattattatctttaccagttcttgcaggagcaattacaatgcttttaactgatagaaattttaatacttcattttttgaccctgctggaggaggtgatcctgttctttatcagcatttattt
BOGC_000396048	Mayamaea_permitis	81.908	actagcgggtattacggcacattcaggaggttctgttgatttagcaattttcagccttcacctatcaggtgctgcttcaatattaggtgcaattaattttatttgtactattacaaatatgagagcaaaaagcatgcctttctacagactgcctctgtttgtttggtcaatttttttcacagctttcctactgcttttatctttacctgtgtttgctggtgcattaaccatgctaattactgaccggaatttcaatactacgttctttgaccctgctggaggcggagatccagttctataccaacatttattc
BOGC_003474685	Sellaphora_pupula	81.757	actatcgtctataacgtctcactcaggtggttctgtagatctagctatttttagtcttcacttatcaggagcttcatctattttaggcgctataaattttatatgtactattactaatatgagatcaaatagtattccatttcatagattacctttatttgtatgggcaatctatttaacagcttttttattactactgtctttacctgtatttgctggagctattaccatgttacttactgaccgtaattttaatactacattttttgatccggctggaggaggcgatcctgttttatatcagcatttattt
BOGC_001040813	Craticula_subminuscula	81.754	attatcaggcataacagctcattctggaggtgctgttgatcttgctatatttagtttacacttatcaggtgcagcttctattttaggagcaattaattttatttgtactattacaaacatgagatcaaaaagctcaccattccacagattacctcttttcgcttgggcgatttttattacagctttccttttagtgatgtctctaccagtattggcaggagctattactatgctactaactgatcgtaatttcaatacaacttttttcgatccagcaggaggtggggatcctgtattataccagcatttattt
BOGC_000020810	Nitzschia_sp	81.731	gttatctggtatcattgctcactcaggtggtgcagtagaccttgcaattttcagtttacacttgtcaggagcagcctcaattttaggtgcaatcaattttatttgtactattgtaaatatgcgaactgacagcctgcctttccataaactgcctctattcgtttgggctgttttcattactgctattcttttattgttatctttaccagttttggcaggtgctattactatgttattaactgatcggaacttcaacactacattctttgatcctgcaggtggtggagatcctgtattatatcaacatttattc
BOGC_000116990	Pinnularia_brebissonii	81.699	attatcaggtataacagcacattctggtggagctgtggatttagcaatttttagttttcaccttgcaggagcaggatcaattttaggggctattaattttatctgtactattacaaatatgagatcaaaaggcttaccatttcatagattacctttattttgttggtctatttttactactgcgattttattactattagcactacctgtattagcaggagctattacaatgcttttaacagatcgtaactttaataccacttttttgacccagctgggggaggtgacccagtactttaccaacatcttttc
BOGC_001987145	Attheya_longicornis	81.57	tctatctggtataattgctcattctggagggtccgtagatttagctatatttagtttacatgtttcaggtgccgcttctatcttaggtgcgataaattttatttgtacgatttttaatatgagatctggtagtattttttttcataatttacccttatttgtatggtccattttaattactgcgtttcttttattaatttctttaccagttttagcaggtgcaattactatgctacttactgatcgaaattttaatacgacttttttcgatccagctggtggtggtgatcctgtattgtatcaacatttattt
BOGC_002840474	Navicula_sp	81.41	attatctgggataacagctcactcaggtggttctgtagatcttgcaatcttcagcttacacttatcaggtgcagcttctattttaggagcaattaactttatttgtacaatcacgaatatgagatcaaaaagctcaccattccatagattaccactttttgcttgggcgatttttattacagcattccttttagtgatgtctcttccagtacttgcaggagctattactatgttattaactgaccgtaattttaatacaactttctttgatccagccggaggtggtgaccctgtattataccaacatttattt
BOGC_002848214	Pinnularia_gibba	81.315	tttatcaagtattatcgcacactctggaggagcggtagatttagcgatttttagtttacatctttcaggcgcagcatcgcttttaggagctattaattttatatgtactataacaaacatgagaacaaaaagcttgtcttttcatagacttcctttatttgtctgggctatttatattaccgcttttttattacttttatccttacctgtattggcaggagctataactatgttgttaactgacagaaattttaatactactttttttgatccagcaggtggtggagatcctgtactttatcaacatctattc
BOGC_001624966	Sellaphora_seminulum	81.293	tctagcctctataacatctcactctggaggttctgtagatttagcgatttttagtcttcatttatctggagcttcatctattttaggtgctataaattttatatgtacaattacgaatatgaggtcaaatagtatcccattccataggttacctttgttcgcctggtcaatttatttaactgcttttttattactattatctttacctgtatttgctggagcgataacaatgctacttacagaccgtaactttaacacaactttttttgatccagctggaggcggtgatcctattttataccaacatttattt
BOGC_000021455	Sellaphora_pupula	81.25	attagcaggtattacagcacactctggtggagctgttgatttagcaatttttagtttacatcttgccggagctagttctattctaggagctattaattttatatgtactataaccaacatgagatctaaaagtttatcgtttcaaaaacttcctttattttgttggtcagtttttgttacagctattttattattattagcattgccagtactagcaggggcaataacaatgcttttaacagatcgtaattttaatactactttttttgacccagctggaggtggagacccagtactttatcaacatttgttc
BOGC_005229678	Navicula_capitatoradiata	81.126	tttatctagtataacagcacattcaggaggatctgtagacttagctatttttagtcttcatttatcgggagcttcttctattttaggagctattaactttatttgtactatttttaacatgcgtacagatagtttacctttccacaaactaccactattcgtttggtctgttcttattaccgcagtattattgcttttatctttacctgttttagcaggagcaattacaatgttactgactgatagaaattttaataccactttttttgaccctgcaggtggaggtgatccagttctgtaccaacatttattt
BOGC_001038127	Sellaphora_minima	81.046	tttatcaagtataaactcgcattcaggggcatcggtagatttagcaatatttagtttacatttatcgggcgctgcgtctattttaggtgcaattaattttatatgtactattttaaatatgcgtataaaagggttatatatgcatatgttacctttatttgtttggtccatacttataactgcttttttactattgttatctttacctgttttagctggagctattactatgttattaacagatcgaaattttaatactacattttttgatcctgcaggcggtggagaccctgtgttattccaacatttgttt
BOGC_003474566	Asterionellopsis_glacialis	80.969	tctttccggtattacagctcattcaggcggagcagttgacttggcaatatttagccttcatttatcaggtgcatcttctatattaggagcaatcaattttatttgtactatagttaatatgagaaccgatagtttaccttttcataaactaccattatttgtttggtcagttttaataacagcagtattactactattatctttacccgtattagcaggtgctattacaatgcttcttacagacagaaactttaatactactttttttgatccatcaggtggtggtgatccagtactttatcaacatttattt
BOGC_000021624	Pinnularia_subcommutata_var._nonfasciata	80.934	gctttctagcggaaactcacattcaggccctgcggtagatttagctatttttagccttcatttatctggagcagcctctattttaggtgctattaactttatttgtacaatacttaatatgagaacaaaagggttatatatgcataaattgcctttatttgtttggtctattctaataacagcagtgttgttactactatcgctaccagttttagcaggagctattacaatgttattgactgaccgaaatttcaataccactttttttgacccagctggtggaggcgaccctgttctatatcaacatctattt
BOGC_000975801	Pinnularia_cf._marchica	80.583	tctagctggtataacagctcactcaggaggttcagttgatcttgctatttttagcttacacttatcaggtgcagcttctattctaggagctattaattttatttgtaccattacaaatatgagatcaaaaagttcaccatttcacagattaccgcttttcgcttgggctatttttatcacagcttttcttctaatattatctcttccagtactagcaggagctatcactatgttattaactgatcggaatttcaatacaacgttttttgatccagccggaggtggtgatcctgtattatatcaacatttattt
BOGC_001033666	Mayamaea_permitis	80.511	tttatctggaattactgctcattccggaggagctgttgatcttgcaatttttagtttgcacctttctggggctgcttcaattttaggtggaataaattttatttgtaccattacaaatatgagagctggtagcttaccttttcacagactacctttgtttgcgtgggcaatttttataacagcgtttttattagtattatctctgccagtattagcaggtgctattacaatgcttttaaccgacaggaattttaacacgactttctttgatccggctggtggtggagatccagtattgtaccaacacttattt
BOGC_000690007	Sellaphora_minima	80.128	tttatctagtattacagcacactctggaggggctgtggatttagcaattttcagtcttcatctttctggtgcatcatcacttttaggagcaataaatttcatatgcactataactaacatgagggcaaaaagtttaccgttttacagattacctctatttgtttggtcgatatacataacagcgtttttattgcttctttctttacccgttctggcaggggctattacgatgctattaacagatagaaacttcaatacaacattttttgatcccgcaggtggtggagatcctgtattatatcaacatctattt
BOGC_000020780	Nitzschia_recta	80	tctttcaagtggtaactctcattcaggacctgccgtagatttagctatttttagtcttcatttgtcaggagctgcttcaattttaggtgctataaattttatttgtacgattttgaatatgagaacgaaaggattgtacatgcataaattgcctttgtttgcttggtcgattttaattactgcagtattattacttttatcgctaccggttttggcaggtgctattacgatgctgttaactgatagaaactttaacaccactttttttgatccagcaggtggtggagatccagtcttataccaacatttgttt

## Sheet: 18S rRNA
id of representative sequence	Taxonomic assignation	Percent_identity	Representative sequence of the cluster
BOGS_000014580	Navicula_veneta	100	ttaacgaacgagaccactgcctgctaaatagcccagtgagtgaatcttcactgactgctggcttcttagagggacgtgcattctatcagatgcaggaggatagtg
BOGS_000032386	Encyonema_minutum	100	ttaacgaacgagaccgctgcctgctaaatagcgcagttagtgattttcactggctcgagcttcttagagggacgtgcatttttttagatgcaggaagatagcg
BOGS_000124963	Frustulia_crassinervia/saxonica_complex	100	ttaacgaacgagaccgctgcctgctaaatagtccggtgagtgaatttcactgattaggacttcttagagggacgtgcattctattagatgcaggaagatagcg
BOGS_000125182	Pinnularia_aff._subanglica	100	ttaacgaacgagaccgctacctgctaaatagttgcgtgagtgtttttcactgacggcaacttcttagagggacgtgcattctattagatgcaggaggatagcg
BOGS_000126337	Gomphonema_parvulum	100	ttaacgaacgagaccgctgcctgctaaatagctcggtgagtgattttcactgacttgagcttcttagagggacgtgcatttttttagatgcaggaagatagcg
BOGS_000134036	Aulacoseira_granulata	100	ttaacgaacgagacccccgcctgctaaatagtccggtgaatgagttttcattgacctggtcttcttagagggactttcggtgactaaccgaaggaagttgggg
BOGS_000137869	Craticula_importuna	100	ttaacgaacgagacccctgcctgctaaatagtcccgcgagtgaatttcactggtgcggacttcttagagggacgtgcattctattagatgcaggaagataggg
BOGS_000167353	Pinnularia_divergens	100	ttaacgaacgagaccgctgcctgctaaatagtccggtgagtgaatttcactgattgggacttcttagagggacgtgcattctattagatgcaggaggatagcg
BOGS_000172410	Gomphonema_acuminatum	100	ttaacgaacgagaccgctgcctgctaaatagctcggttagtgattttcactggcttgagcttcttagagggacgtgcataattttaaatgcaggaagatagcg
BOGS_000172574	Achnanthidium_minutissimum	100	ttaacgaacgagaccgctgcctgctaaatagtccagtgagtgaatttcactgacgaggacttcttagagggacgtgcgttctattagacgcaggaagatagcg
BOGS_000172793	Gomphonema_productum	100	ttaacgaacgagaccgctgcctgctaaatagctcggttagtgattttcactggcttgagcttcttagagggacgtgcatttttttagatgcaggaagatagcg
BOGS_000172990	Cymbopleura_naviculiformis	100	ttaacgaacgagaccgctgcctgctaaatagtctaggtagtgattttcactgtccagggcttcttagagggacgtgcatttttttagatgcaggaagatagcg
BOGS_000173013	Caloneis_silicula	100	ttaacgaacgagaccgctgcctgctaaatagtcccacgagtgaatttcactggcgaggacttcttagagggacgtgcattctattagatgcaggaggatagcg
BOGS_000176094	Pinnularia_subcommutata_var._nonfasciata	100	ttaacgaacgagaccgctgcctgctaaatagtcctgtgagtgtttttcactgacaaggacttcttagagggacgtgcattctattagatgcaggaggatagcg
BOGS_000178089	Nitzschia_acidoclinata	100	ttaacgaacgagacccctgcctgctaaatagccagcgtagtgatcttcactgcgtgtggcttcttagagggacgtgcattctattagatgcaggaagataggg
BOGS_000180301	Sellaphora_minima	100	ttaacgaacgagacccctgcctgctaaatagtccagttagtgattttcactggcccgggcttcttagagggacgtgcattctattagatgcaggaagataggg
BOGS_000181801	Pinnularia_nodosa	100	ttaacgaacgagaccgctacctactaaatagtttcgttagtgtttttcactggcgggaacttcttagagggacgtgcattctattagatgcaggaggatagcg
BOGS_000186619	Nitzschia_palea	100	ttaacgaacgagacccctgcctgctaaatagcttgccgagtgagttttcactgggtgaagcttcttagagggacgtgcattctattagatgcaggaagataggg
BOGS_000188077	Gomphonema_micropus	100	ttaacgaacgagaccgctgcctgctaaatagcccggtgagtgattttcactgactagggcttcttagagggacgtgcatttttttagatgcaggaagatagcg
BOGS_000206295	Staurosira_construens	100	ttaacgaacgagacccctgcctgctaaatagttgagcgagtgaatgttcactggctacagcttcttagagggacgtgcgttctattagacgcaggaagataggg
BOGS_000209030	Pinnularia_subcapitata_var._elongata	100	ttaacgaacgagaccgctacttgctaaatagttcagttagtgattttcactggctcgaacttcttagaaggacgtgcattctattagatgcaggaggatagcg
BOGS_000211188	Amphora_copulata	100	ttaacgaacgagacccctgcctgctaaatagtctggcgagtgattttcactggctgagtcttcttagagggacgtgcgtctactagacgcaggaagataggg
BOGS_000211710	Sellaphora_laevissima	100	ttaacgaacgagacccctgcctgctaaatagtccggtgagtgaatttcactgattgggacttcttagagggacgtgcattctattagatgcaggaagataggg
BOGS_000213947	Cymbella_aspera	100	ttaacgaacgagaccgctgcctgctaaatagttcatttagtgattttcactgaattgagcttcttagagggacgtgcattttttcagatgcaggaagatagcg
BOGS_000214439	Epithemia_sp	100	ttaacgaacgagacccctgcctgctaaatagtctgacgagtgatcttcactggttgggacttcttagagggacgtgcattcgactagttgcaggaagataggg
BOGS_000214547	Nitzschia_denticula	100	ttaacgaacgagacccctgcctgctaaatagcccgcatagtgcctgtcactgtgttggtgcttcttagagggacgtgcattctattagatgcaggaagataggg
BOGS_000215414	Nitzschia_fonticola	100	ttaacgaacgagacccctgcctgctaaatagtctgtgtagtgatcttcactgcatgttggcttcttagagggacgtgcattctattagatgcaggaagataggg
BOGS_000215489	Navicula_antonii	100	ttaacgaacgagaccactgcctgctaaatagcccagtgagtgaattttcactgactgctggcttcttagagggacgtgcatcttttcagatgcaggaggatagtg
BOGS_000215518	Pinnularia_sp	100	ttaacgaacgagaccgctgcctgctaaatagtcccatgagtgtactatactgatgatgacttcttagagggacgtgcattctattagatgcaggaagatagcg
BOGS_000215595	Surirella_solea	100	ttaacgaacgagacccctgcctgctaaatagtctggtgagtggtcttcactggccatggcttcttagagggacgtgcattcgactagttgcaggaagataggg
BOGS_000218184	Amphora_affinis	100	ttaacgaacgagacccctgcctgctaaatagtccggcgagtgattttcactggctcggtcttcttagagggacgtgcgtctactagacgcaggaagataggg
BOGS_000218580	Planothidium_victori	100	ttaacgaacgagaccgctgcctgctaaatagtccggtgagtgaatttcactgactggggcttcttagagggacgtgcattctattagatgcaggaagatagcg
BOGS_000223957	Caloneis_lauta	100	ttaacgaacgagaccgctgcctgctaaatagtctagcgagtgaatttcactggtcgggacttcttagagggacgtgcattctattagatgcaggaggatagcg
BOGS_000247056	Frustulia_maoriana	100	ttaacgaacgagaccgctgcctgctaaatagtccagtgagtgaatttcactgacccggacttcttagagggacgtgcattctattagatgcaggaagatagcg
BOGS_000265762	Cymbella_excisa	100	ttaacgaacgagaccgctgcctgctaaatagttctttaagtcatcgcgacttagttgatcttcttagagggacgtgcattttctagatgcaggaagatagcg
BOGS_000269350	Craticula_molestiformis	100	ttaacgaacgagacccctgcctgctaaatagtcccgtgagtgaatttcactgacgcggacttcttagagggacgtgcattctattagatgcaggaagataggg
BOGS_000287071	Pinnularia_acuminata	100	ttaacgaacgagaccgctgcctgctaaatagtcccgtgagtgttctatactgatgaggacttcttagagggacgtgcattctattagatgcaggaggatagcg
BOGS_000287443	Fragilaria_capucina	100	ttaacgaacgagaccgctgcctgctaaatagtcgggttaatgatttttcattggctacgtcttcttagagggacgtgcgttctataagacgcaggaggatagcg
BOGS_000290336	Pinnularia_cf._isselana	100	ttaacgaacgagaccgctgcctgctaaatagcccagctagtgtttttcactgactaggacttcttagagggacgtgcattgtattagatgcaggaagatagcg
BOGS_000443271	Surirella_minuta	100	ttaacgaacgagacccctgcctgctaaatagtctggtgagtgatcttcactgaccatggcttcttagagggacgtgcattcgactagttgcaggaagataggg
BOGS_000461246	Hantzschia_amphioxys	100	ttaacgaacgagacccctgcctgctaaatagcttgcagagtgatttttcactgtgcaaagcttcttagagggacgtgcattctattagatgcaggaagataggg
BOGS_000495343	Fragilaria_rumpens	100	ttaacgaacgagaccgctgcctgctaaatagtccggtgaatgatttttcattgtctagggcttcttagagggacgtgcgttctataagacgcaggaggatagcg
BOGS_000527403	Mayamaea_permitis	100	ttaacgaacgagaccgctgcctgctaaatagtcccgcgagtgattttcactggtggggacttcttagagggacgtgcattctattagatgcaggaagatagcg
BOGS_000179838	Navicula_cryptocephala	99.048	ttaacgaacgagaccactgcctgctaaatagcccggtgagtgaattctcactgactgctggcttcttagagggacgtgcattctatcagatgcaggaagatagtg
BOGS_000124699	Fragilaria_aculeopectinalis	99.038	ttaacgaacgagaccgctgcctgctaaatagttgggttaatgatttttcattggctacggcttcttagagggacgtgcgttctataagacgcaggaggatagcg
BOGS_000134630	Eunotia_glacialis	99.038	ttaacgaacgagacccctgcctgctaaatagttgggctagtgattagtcactggctgcagcttcttagagggacgtgcattctattagatgcaggaagataggg
BOGS_000159330	Eunotia_sp	99.038	ttaacgaacgagacccctgcctgctaaatagttgggttagtgattagtcactgtctgcagcttcttagagggacgtgcattctattagatgcaggaagataggg
BOGS_000172272	Eunotia_minor	99.038	ttaacgaacgagacccctgcctgctaaatagctgggcgagtgattagtcactggctgcagcttcttagagggacgtgcattctatcagatgcaggaagataggg
BOGS_000220652	Staurosira_sp	99.038	ttaacgaacgagacccctgcctgctaaatagttgggcgagtgaatgttcactggctgcagcttcttagagggacgtgcgttctattagacgcaggaagataggg
BOGS_000510152	Staurosira_mutabilis	99.038	ttaacgaacgagacccctgcctgctaaatagttgagcgagtgattatttactggctgcagcttcttagagggacgtgcgttctattagacgcaggaagataggg
BOGS_000124623	Pinnularia_subgibba	99.029	ttaacgaacgagaccgctacttactaaatagttttgccagtgattttcactggtgggaacttcttagaaggacgtgcattctattagatgcaggaggatagcg
BOGS_000128660	Lemnicola_hungarica	99.029	ttaacgaacgagaccgctgcctgctaaatagtctggtgagtgaatttcactgatttggacttcttagagggacgtgcattctattagatgcaggaagatagcg
BOGS_000133951	Pinnularia_neglectiformis	99.029	ttaacgaacgagaccgctgcctgctaaatagtcccatgagtgttctatactgatgaggatttcttagagggacgtgcattctattagatgcaggaggatagcg
BOGS_000134681	Stenopterobia_curvula	99.029	ttaacgaacgagacccctgcctgctaaatagtctggcgagtgattttcactggccttggcttcttagagggacgtgcattcgactagttgcaggaagataggg
BOGS_000158824	Pinnularia_subgibba	99.029	ttaacgaacgagaccgctacttactaaatagttttgctagtgattttcactggcgggaacttcttagaaggacgtgcattctattagatgcaggaggatagcg
BOGS_000185116	Placoneis_elginensis	99.029	ttaacgaacgagaccgctgcctgctaaatagtccagtgagtgattttcactgacccgggcttcttagagggacgtgcattttattagatgcaggaagatagcg
BOGS_000211172	Cymbella_aspera	99.029	ttaacgaacgagaccgctgcctgctaaatagttcattcagtgattttcactgatttgagcttcttagagggacgtgcattttttcagatgcaggaagatagcg
BOGS_000213701	Diprora_haenaensis	99.029	ttaacgaacgagacccctgcctgctaaatagtccagcgagtgaatttcactggcccgggcttcttagagggacgtgcattctattagatgcaggaagataggg
BOGS_000432024	Stauroneis_latistauros	99.029	ttaacgaacgagacccctgcctgctaaatagtccggtgagtgaatttcactgacgaggacttcttagagggacgtgcattctattagatgcaggaagataggg
BOGS_000455988	Epithemia_turgida	99.029	ttaacgaacgagacccctgcctgctaaatagtctaacgagtgatcttcactggttcggacttcttagagggacgtgcattcgactagttgcaggaagataggg
BOGS_000591711	Placoneis_abiskoensis	99.029	ttaacgaacgagaccgctgcctgctaaatagtccagttagtgattttcactggcgtgggcttcttagagggacgtgcatttttttagatgcaggaagatagcg
BOGS_000125634	Neidium_productum	99.02	ttaacgaacgagacccctccctgttaaatagctctccgagtgattttcactgggtgagcttcttagagggacgtgcattttactagatgcaggaagataggg
BOGS_000299781	Cymbella_heterogibbosa	99.02	ttaacgaacgagaccgctgcctgctaaatagttctttaagttattgcaacttacttgatcttcttagagggacgtgcattttttagatgcagtaagatagcg
BOGS_000495417	Neidium_bisulcatum	99.02	ttaacgaacgagacccctccctgttaaatagctttcatagtgattttcactgtgtgagcttcttagagggacgtgcattttactagatgcaggaagataggg
BOGS_000224298	Frustulia_cassieae	99.01	ttaacgaacgagacccctgcctgctaaatagtccagtgagtgaatttcactgaccaggacttcttagagggacgtgcattctattagatgcaggaagataggg
BOGS_000269461	Navicula_veneta	98.095	ttaacgaacgagacctcagcctgctaaatagcccagtgagtgaatcttcactgactgctggcttcttagagggacgtgcattctatcagatgcaggaggatagtg
BOGS_000174702	Eunotia_sp	98.077	ttaacgaacgagacccctgcctgctaaatagctgggttagtgattagtcactgattgtagcttcttagagggacgtgcattctattagatgcaggaagataggg
BOGS_000174886	Eunotia_sp	98.077	ttaacgaacgagacccctgcctgctaaatagttgggttagtgattagtcactgattacagcttcttagagggacgtgcattctattagatgcaggaagataggg
BOGS_000219289	Eunotia_minor	98.077	ttaacgaacgagacccctgcctgctaaatagccgggcgagtgattagtcactggctgctgcttcttagagggacgtgcattctatcagatgcaggaagataggg
BOGS_000313142	Eunotia_glacialis	98.077	ttaacgaacgagacccctgcctgctaaatagtggggcgagtgattagtcactggctgctgcttcttagagggacgtgcattctattagatgcaggaagataggg
BOGS_000366488	Eunotia_glacialis	98.077	ttaacgaacgagacctcagcctgctaaatagttgggcgagtgattagtcactggctgcagcttcttagagggacgtgcattctattagatgcaggaagataggg
BOGS_000448407	Planothidium_frequentissimum	98.077	ttaacgaacgagaccgctgcctgctaaatagtccgtttagtgaatcttcactgattggggcttcttagagggacgtgcattctattagatgcaggaagatagcg
BOGS_000495386	Nitzschia_fonticola	98.077	ttaacgaacgagacccctgcctgctaaatagtcagtgtagtgatcttcactgcatttggcttcttagagggacgtgcattctattagatgcaggaagataggg
BOGS_000133938	Pinnularia_parvulissima	98.058	ttaacgaacgagaccgctacttgctaaatagttcagttagtgattttcactggcagggacttcttagaaggacgtgcattctattagatgcaggaggatagcg
BOGS_000134033	Aulacoseira_sp	98.058	ttaacgaacgagacccctgcctgctaaatagtccggtgaatgaatgttcattgacctggtcttcttagagggactttcggtgactaaccgaaggaagttgggg
BOGS_000134154	Encyonema_minutum	98.058	ttaacgaacgagaccgctgcctgctaaatagctctgttagtgattttcactggctcgagcttcttagagggacgtgcatttttttagatgcaggaagatagcg
BOGS_000150326	Pinnularia_peracuminata	98.058	ttaacgaacgagaccgctgcctgctaaatagtcccgtgagtgtttttcactgacgaggacttcttagagggacgtgcattctattagatgcaggaggatagcg
BOGS_000172334	Encyonema_prostratum	98.058	ttaacgaacgagaccgctgcctgctaaatagtccggttagtgattttcactgactagggcttcttagagggacgtgcatttttttagatgcaggaagatagcg
BOGS_000172384	Fistulifera_saprophila	98.058	ttaacgaacgagacccctgcctgctaaatagtcccgcgagtgaatttcactggcgaggacttcttagagggacgtgcgttctattagacgcaggaagataggg
BOGS_000177666	Encyonema_muelleri	98.058	ttaacgaacgagaccgctgcctgctaaatagcgcagctagtgattttcactggcgtgagcttcttagagggacgtgcatttttttagatgcaggaagatagcg
BOGS_000178967	Encyonopsis_sp	98.058	ttaacgaacgagacagctgcctgctaaatagtcctgtcagtgatttccactatacaggacttcttagagggacgtgcatctttttagatgcaggaagatagcg
BOGS_000221316	Gomphonema_parvulum	98.058	ttaacgaacgagacctcagcctgctaaatagctcggtgagtgattttcactgacttgagcttcttagagggacgtgcatttttttagatgcaggaagatagcg
BOGS_000266220	Pinnularia_cf._isselana	98.058	ttaacgaacgagaccgctgcctgctaaatagcccagtgagtgtttttcactgactaggacttcttagagggacgtgcattgtattagatgcaggaagatagcg
BOGS_000309837	Caloneis_silicula	98.058	ttaacgaacgagaccgctgcctgctaaatagtcccacgagtgaatttcactggcgaggccctcttagagggacgtgcattctattagatgcaggaggatagcg
BOGS_000322220	Pinnularia_subanglica	98.058	ttaacgaacgagaccgctacctgctaaatagttgcgcgagtgtttttcactggcgtcaacttcttagagggacgtgcattctattagatgcaggaggatagcg
BOGS_000426320	Gomphonema_micropus	98.058	ttaacgaacgagaccgctgcctgctaaatagcccagtgagtgattttcactgactagggcttcttagagggatgtgcatttttttagatgcaggaagatagcg
BOGS_000433683	Caloneis_silicula	98.058	ttaacgaacgagacctcagcctgctaaatagtcccacgagtgaatttcactggcgaggacttcttagagggacgtgcattctattagatgcaggaggatagcg
BOGS_000461069	Pinnularia_neglectiformis	98.058	ttaacgaacgagaccgctgcctgctaaatagtctcatgagtgttctatactgatgaggacttcttagagggacgtgcattctattagatgcaggaagatagcg
BOGS_000481274	Gomphonema__rosenstockianum	98.058	ttaacgaacgagaccgctgcctgctaaatagttcagccagtgattttcactagcgagggcttcttagagggacgtgcatttttttagatgcaggaagatagcg
BOGS_000533827	Aulacoseira_granulata	98.058	ttaacgaacgagacccccgcctgctaaatagcccggtgaatgagttttcattgacttggtcttcttagagggactttcggtgactaaccgaaggaagttgggg
BOGS_000001575	Cocconeis_pediculus	98.039	ttaacgaacgagaccgctgcctgctaaatagtcccgcgagtgaatttcactggcgaggtcttcttagagggacgtgcattctattagatgcaggaagatagca
BOGS_000430467	Neidium_productum	98.039	ttaacgaacgagacccctccctgttaaatagctttcctagtgattttcactgggcgagcttcttagagggacgtgcattttactagatgcaggaagataggg
BOGS_000199997	Pinnularia_neglectiformis	98.02	ttaacgaacgagaccgctgcctgctaaatagtcccatgagtgttcaatactgatgaggacttcttagagggacgtgcattctattagatgcaggaagatagtg
BOGS_000290815	Pinnularia_neglectiformis	97.938	ttaacgaacgagaccgctgcctgctaaatagtcccatgagtgttcaatactgatgaggacttcttagagggacgtgcattctattagatgcaggaagtttgag
BOGS_000393583	Pinnularia_viridiformis	97.895	ttaacgaacgagaccgctacctgctaaataggcccatgagtgttttatactggtgaggacttcttagagggacgtgcattctattagatgcaggaagtttgag
BOGS_000180074	Pseudogomphonema_sp	97.143	ttaacgaacgagaccactgcctgctaaatagcccaatgagtgatttttcactgattgctggcttcttagagggacgtgcattctatcagatgcaggaggatagtg
BOGS_000216464	Navicula_veneta	97.143	ttaacgaatgagaccactgcctgctaaatagcctagtgagtgaatcttcactgactgctggcttcttagagggatgtgcattctatcagatgcaggaggatagtg
BOGS_000246158	Eunotia_implicata	97.143	ttaacgaacgagacccctgcctgctaaatagctgggctagtgattagtcactggtgacagcttcttagagggacgtgcattctatcagatgcaggaagataggg
BOGS_000432338	Pseudogomphonema_sp	97.143	ttaacgaacgagacctcgacctgctaaatagcccagtgagtgaattttcactgactgctggcttcttagagggacgtgcattctatcagatgcaggaggatagtg
BOGS_000322357	Eunotia_sp	97.115	ttaacgaacgagacccctgcctgctaaatagtggggcgagtgattagtcactggctgctgcttcttagagggacgtgcgttctattagacgcaggaagataggg
BOGS_000430575	Staurosira_mutabilis	97.115	ttaacgaacgagacccctgcctgctaaatagttgagtgagtgagtttttactggctgcagcttcttagagggacgtgcgttctattagacgcaggaagataggg
BOGS_000527436	Diatoma_tenuis	97.115	ttaacgaacgagacctcagcctgctaaatagttgggtgaatgaattttcattgactacagcttcttagagggacgtgcgttcttttagacgcaggaagataggg
BOGS_000150046	Pinnularia_neglectiformis	97.087	ttaacgaacgagaccgctgcctgctaaatagtcccattagtggtctatactgatgaggacttcttagagggacgtgcattctattagatgcaggaagatagcg
BOGS_000175854	Frustulia_saxonica	97.087	ttaacgaacgagaccgctgcctgctaaatagtccagtgagtgaatttcactgattgtgacttcttagagggacgtgcattctattagatgcaggaagatagcg
BOGS_000180056	Pinnularia_viridiformis	97.087	ttaacgaacgagaccgctacctgctaaataggcccatgagtgttttatactggtgaggacttcttagagggacgtgcattctattagatgcaggaagatagcg
BOGS_000211221	Epithemia_gibba	97.087	ttaacgaacgagacccctgcctgctaaatagtccgacaagtgatctttactagttggggcttcttagagggacgtgcattcgactagttgcaggaagataggg
BOGS_000265594	Encyonopsis_sp	97.087	ttaacgaacgagacagctgcctgctaaatagtcctgtcagtgattttcactgttccggacttcttagagggacgtgcatctttttagatgcaggaagatagcg
BOGS_000322074	Stauroneis_latistauros	97.087	ttaacgaacgagacccctgcctgctaaatagtccggcgagtgaatttcactgactaggacttcttagagggacgtgcattctattagatgcaggaagataggg
BOGS_000328696	Craticula_importuna	97.087	ttaacgaacgagacccctgcctgctaaatagttccgcgagtgaatttcactggcgcggacttcttagagggacgtgcattctattagatgcaggaagagaggg
BOGS_000346557	Encyonema_triangulum	97.087	ttaacgaacgagaccgctgcctgctaaatagcgcagttagtgattttcactgaccagagcttcttagagggacgtgcatttttttagatgcaggaagatagcg
BOGS_000378733	Pinnularia_microstauron	97.087	ttaacgaacgagaccgctacttactaaatagtttggttagtgattttcactggccgggacttcttagaaggacgtgcattctattagatgcaggaggatagcg
BOGS_000421133	Encyonopsis_sp	97.087	ttaacgaacgagacagctgcctgctaaatagttttgtcagtgattttcactatacaggacttcttagagggacgtgcatctttttagatgcaggaagatagcg
BOGS_000433089	Craticula_subminuscula	97.087	ttaacgaacgagacccctgcctgctaaatagttccgtgagtgaatttcactgacgcgaacttcttagagggacgtgcgttctattagacgcaggaagataggg
BOGS_000437337	Pinnularia_subcapitata_var._elongata	97.087	ttaacgaacgagaccgctacttactaaatagttccgttagtgattttcactggcgcgaacttcttagaaggacgtgcattctattagatgcaggaggatagcg
BOGS_000474205	Pinnularia_peracuminata	97.087	ttaacgaacgagaccgctgcctgctaaatagtcctgtgagtgtttttcactgacgcagacttcttagagggacgtgcattctattagatgcaggaggatagcg
BOGS_000203482	Pinnularia_neglectiformis	97.03	ttaatgaacgagaccgctgcctgctaaatagtcccatgagtgttcaatactgatgaggaattcttagagggacgtgcattctattagatgcaggaagatagtg
BOGS_000224378	Achnanthidium_minutissimum	96.262	ttaacgaacgagaccgctgcctgctaaatagtccagtgagtgaatttcactgacgaggacttcttagagggacgtgcgttctattagttagacgcaggaagatagcg
BOGS_000260111	Pseudogomphonema_sp	96.226	ttaacgaacgagaccactgcctgctaaatagcccagtgagtggattttcactgactgctggcttcttagagggacgtgcatcttcaagatgcaggaggatagtg
BOGS_000448391	Lemnicola_hungarica	96.19	ttaacgaacgagaccgctgcctgctaaatagttgtgtgagtgaatttcactgacattggcttcttagagggacgtgcattctattagatgcaggaagatagcg
BOGS_000128470	Eunotia_glacialis	96.154	ttaacgaacgagacccctgcctgctaaatagtggtgcgagtgattagtcactggcttctgcttcttagagggacgtgcattctattagatgcaggaagataggg
BOGS_000246536	Cymbopleura_naviculiformis	96.154	ttaacgaacgagaccgctgcctgctaaatagctcgggtagtgattttcactgtccagtgcttcttagagggacgtgcatttttttagatgcaggaagatagcg
BOGS_000268867	Diatoma_hyemalis	96.154	ttaacgaacgagacccctgcctgctaaatagttgtgtcaatgacttttcattggcaacagcttcttagagggacgtgcgttcttttagacgcaggaagataggg
BOGS_000334667	Eunotia_minor	96.154	ttaacgaacgagacccctgcctgctaaatagtagggcgagtgattagtcactggctactgcttcttagagggacgtgcattctatcagatgcaggaagataggg
BOGS_000428278	Licmosphenia_peragallioides	96.154	ttaacgaacgagacccctgcctgctaaatagttcggcgagtgaatttcactggctggagcttcttagagggacgtgcgttctattagacgcaggaagagaggg
BOGS_000129899	Encyonema_minutum	96.117	ttaacgaacgagaccgctgcctgctaaatagcacagctagtgagtttcactggctcgggcttcttagagggacgtgcatttttttagatgcaggaagatagcg
BOGS_000133943	Pinnularia_subgibba	96.117	ttaacgaacgagaccgctacttgctaaatagttttgtcagtgattttcactggcgggaacttcttagaaggacgtgcattctattagatgcaggaggatagcg
BOGS_000211135	Fistulifera_saprophila	96.117	ttaacgaacgagacccctgcctgctaaatagtcccacgagtgaatttcactggcgaggatttcttagagggacgtgcgttctattagacgcaggaagataggg
BOGS_000211531	Epithemia_sp	96.117	ttaacgaacgagacccctgcctgctaaatagtccgatgagtgatcttcactgtttggggcttcttagagggacgtgcattcgactagttgcaggaagataggg
BOGS_000215413	Encyonema_minutum	96.117	ttaacgaacgagaccgctgcctgctaaatagcgcagccagtgagtttcactggtgtgagcttcttagagggacgtgcatttttttagatgcaggaagatagcg
BOGS_000267187	Pinnularia_cf._isselana	96.117	ttaacaaacgagaccgctgcctgctaaatagcccagtgagtgtttttaactgactaggacttcttagagggacgtgcattgtattagatgcaggaagatagcg
BOGS_000269084	Pinnularia_cf._isselana	96.117	ttaacgaacgagacctcagcctgctaaatagcccagtgagtgtttttcactgactaggacttcttagagggacgtgcattgtattagatgcaggaagatagcg
BOGS_000287072	Fistulifera_saprophila	96.117	ttaacgaacgagacccctgcctgctaaatagttccgcgagtgaatttcactggcgcgagcttcttagagggacgtgcgttctattagacgcaggaagagaggg
BOGS_000423554	Cymbopleura_inaequalis	96.117	ttaacgaacgagaccgctgcctgctaaatagtttcgacagtgattttcactgttggagacttcttagagggacgtgcatttttttagatgcaggaagatagcg
BOGS_000460736	Sellaphora_pupula	96.117	ttaacgaacgagacccctgcctgctaaatagtcccgtgagtgaatttcactagtgaggacttcttagagggacgtgcgttctattagacgcaggaagataggg
BOGS_000485412	Encyonema_muelleri	96.117	ttaacgaacgagaccgctgcctgctaaatagcgctgtcagtgattttcactggtgtgagcttcttagagggacgtgcatttttttagatgcaggaagatagcg
BOGS_000499417	Encyonopsis_sp	96.117	ttaacgaacgagacagctgcctgctaaatagtcccgtcagtgattttcactgttcgggacttcttagagggacgtgcatctttttagatgcaggaagatagcg
BOGS_000564122	Diatoma_tenuis	96.117	ataacgaacgagactctagcctgctaaatagttgggtgaatgaattttcattgactacagcttcttagagggacgtgcgttcttttagacgcaggaagataggg
BOGS_000640427	Pinnularia_neglectiformis	96.117	ttaacgaacgagaccgttgcctgctaaatagtctcatgagtgttctatactgatgaggacttcttagagggacatgcattctattagatgcaggaagatagcg
BOGS_000201530	Pinnularia_neglectiformis	96.04	ttaacgaacgagaccgctgcctgctaaatagtcccatgagtgttcaatactgatgaggacttcttagagggacgaccattctattagatgcaggaagatagtg
BOGS_000290621	Pinnularia_neglectiformis	96.04	ttaacgaacgagacctcagcctgctaaatagtcccatgagtgttcaatactgatgaggacttcttagagggacgtgcattctattagatgcaggaagatagtg
BOGS_000134551	Pinnularia_subgibba	95.238	ttaacgaacgagaccgctacttgctaaatagttttttgcagtgattttcactggcgggaacttcttagaaggacgtgcattctattagatgcaggaggatagcg
BOGS_000187217	Encyonema_macedonicum	95.192	ttaacgaacgagaccgctgcctgctaaatagtctcgatagtgattttcactgttggaggcttcttagagggacgtgcatttttttagatgcaggaggatagcg
BOGS_000133948	Lemnicola_hungarica	95.146	ttaacgaacgagaccgctgcctgctaaatagtgtggtgagtgaatttcactggctgatacttcttagagggacgtgcattctattagatgcaggaagatagcg
BOGS_000214733	Fistulifera_saprophila	95.146	ttaacgaacgagacccctgcctgctaaatagtcctgcgagtgaatttcactggcaaggacttcttagagggacgtgcgttctattagacgtaggaagataggg
BOGS_000247573	Eunotia_glacialis	95.146	ataacgaacgagactctagcctgctaaatagttgggctagtgattagtcactgggtgcagcttcttagagggacgtgcattctattagatgcaggaagataggg
BOGS_000313064	Pinnularia_peracuminata	95.146	ttaacgaacgagaccgctgcctgctaaatagtccagtgagtgtttttcactcaataggacttcttagagggatgtgcattctattagatgcaggaggatagcg
BOGS_000459244	Fistulifera_saprophila	95.146	ttaacgaacgagacccctgcctgctgaatagtcccgcgagtgaatttcactagtgaaggcttcttagagggacgtgcgttctattagacgcaggaagataggg
BOGS_000458031	Amphora_waldeniana	95.098	ttaacgaacgagacccctgcctgctaaatagtgcggcgagtgaatttcactggcgagtgcttcttagagggacgtgcatctactagatgcaggaagataggg
BOGS_000200166	Pinnularia_neglectiformis	95.05	ttaacgaacgagaccgctgccaaataaatagtcccatgagtgttcaatactgatgaggacttcttagagggacgtgcattctattagatgcaggaagatagtg
BOGS_000290638	Pinnularia_neglectiformis	95.05	ttaatgaacgagcccgctgcctgctaaatagtcccattagtgttcaatactgatgaggacttcttagagggacgtgcattctattagatgcaggaagatagtg
BOGS_000323061	Frustulia_crassinervia/saxonica_complex	95.05	ataacgaacgagactctagcctgctaaatagtccggcgagtgaatttcactgactaggacttcttagagggacgtgcattctattagatgcaggaagataggg
BOGS_000216005	Navicula_veneta	94.286	ttaacaaacgagaccactgccagctaaatagcccagtgagtgaatctttaatgattgctggcttcttagaggggcgtgcattctatcagatgcaggaggatagtg
BOGS_000479425	Gomphonema__rosenstockianum	94.231	ttaacgaacgagaccgctgcctgctaaatagtccagcgagtgattaacactagcaaagggcttcttagagggacgtgcatttttttagatgcaggaagatagcg
BOGS_000125502	Planothidium_victori	94.175	ttaacgaacgagaccgctgcctgctaaatagtgtggttagtgaatttcactggctgatgcttcttagagggacgtgcattctattagatgcaggaagatagcg
BOGS_000225378	Encyonopsis_sp	94.175	ttaacgaacgagacagctgcctgctaaatagttttgttagtgattttcactgtgcaggacttcttagagggacgtgcgtctttttagacgcaggaagatagcg
BOGS_000309758	Sellaphora_pupula	94.175	ttaacgaacgagacccctgcctgctaaatagtgccgcgagtgaatttcactggtgagtgcttcttagagggacgtgcatctcctagatgcaggaagataggg
BOGS_000392882	Encyonema_minutum_var._pseudogracilis	94.175	ttaacgaacgagaccgctgcctgctaaatagcgcgacgagtggttttcactggtgcgagcttcttagagggacgtgcatttttttagatgcaggaagatagcg
BOGS_000426631	Encyonema_macedonicum	94.175	ttaacgaacgagacagctgcctgctaaatagtctcgttagtgattttcactggtggggacttcttagagggacgtgcatctttttagatgcaggaagatagcg
BOGS_000448810	Pinnularia_subcommutata_var._nonfasciata	94.175	ttaacgaacgagaccgctgcctgctaaatagccctgtgagtgtttttcacttccaggcacttcttagagggacgtgcattttattagatgcaggaggatagcg
BOGS_000291713	Pinnularia_neglectiformis	94	ataacgaacgagaccttaacctgctaaatagtcccatgagtgttcaatactgatgaggacttcttagagggacgtgcattctattagatgcaggaagatagag
BOGS_000208231	Pinnularia_neglectiformis	93.069	ttaacgaacgagaccttaacctgctaaatagtcccatgagtgttcaatactgatgaggacttcttagagggatgtgcattctattagatgcaggaagatagtg
BOGS_000326807	Pinnularia_neglectiformis	93.069	ttaatgaatgagactgctgcctgctaaatagtcccatgagtgttcaatactgatgaggacttcttagagggatgtgcattctattagatgcagaaagatagtg
BOGS_000419105	Cymbopleura_sp	92.233	ttaacgaacgagaccgctgcctgctaaatagtttcgactgtgattttcacagttggagacttcttagagggacgtgcatttttttagatgcaggaagatagcg
BOGS_000418510	Fragilaria_nanana	91.509	ttaacgaacgagaccgctgcctgctaaataggtttggtaatgatttttcattggtgtaaccttcttagagggacgtgcgttttctaatacgcaggaggatagcg
BOGS_000458037	Craticula_cuspidata	90.291	ttaacgaacgagacccctgcctgctaaataactacatgagtgaatttcactggtgatggtttcttagagggacgtgcatctactagatgcaggaagataggg
BOGS_000138001	Surirella_ovalis	86.792	ttaacgaacgagacccctgcctgctaaatagtgtgtattatcttttggatagtacgatgcttcttagagggacgtgcattcgactagttgcaggaagataggg
