# Supplementary material for: A Comparative Analysis of DNA Metabarcoding and Morphological Identification in Diatoms Reveals Similar Patterns of Environmental Response
Source: Ecol Evol. 2026 Feb 17;16(2):e72644. doi: 10.1002/ece3.72644 (PMC12912883; doi:10.1002/ece3.72644)
Supplement: Supplementary file 1 — Tables S1–S6: ece372644‐sup‐0001‐TablesS1‐S6.zip. [file ECE3-16-e72644-s001.zip › TableS1.xlsx]

## Sheet: Metadata
Station	Location	WTD	GDD	Rad	Prec	pH	Vascular_plants	Sphagnum	Brown_mosses	Acrocarp_mosses	Liverworts	Bryophytes	Ca	Al	Fe	K	Mg	Mn	Na	P	S	Si
BAI01	BAI	-1	1532	1835	1487.9	5.45	58.5	58	2.5	2.5	0	63	3.3627	0.0863832	0.0955486	5.47876	0.533951	0.0124948	4.70407	0.1	2.7115	0.34797
BAI04	BAI	-0.5	1410	1745	1504	4.95	63.5	0	75	0	0	75	1.4678	0.1539	0.0234137	1.84325	0.251042	0.005	1.34465	0.1	0.721208	0.321381
BAI06	BAI	-13	1532	1835	1482.7	5.05	62.5	0	8	0	0	8	2.0153	0.187363	0.0334634	7.88297	0.445748	0.005	1.88684	0.221692	2.55746	0.286588
BAI07	BAI	-1.5	1593	1742	1462.3	5.1	55.5	2	16	0	0	18	4.8629	0.0857486	0.0447436	2.5668	0.703946	0.0137852	2.15847	0.1	3.99721	0.311149
BPU04	BPU	-1	2903	1812	1037.7	6.22	123.5	21	3	11	0	35	6.5923	0.025	7.11981	3.05988	1.53774	0.0670732	4.43327	0.1	6.61692	0.78122
BSC03	BSC	-2	2906	1946	947.4	7.55	99.5	0	8.5	0	0	8.5	57.1972	0.025	0.01	7.22108	4.6196	0.01	1.51572	0.25	3.73034	1.39894
BSC04	BSC	-25	2906	1779	944.6	7.76	112.5	0	2.5	0	0	2.5	54.2058	0.025	0.01	4.7161	5.0426	0.01	1.05815	0.25	4.16248	1.73618
BSC05	BSC	-3	2967	1848	943.6	7.36	104.5	0	88	0.5	0	88.5	57.5311	0.025	0.01	6.45176	7.37908	0.01	1.8299	0.25	3.09848	1.5132
BV01	BV	-0.5	1410	1957	1643.4	5.32	167	94	0	0	0	94	1.3194	0.177537	0.047951	3.89557	0.3242	0.0200601	5.44388	0.05	1.45094	0.182165
BV02	BV	-0.5	1410	1908	1652.5	5.4	168.5	2	69	0.5	0.5	72	1.8295	0.148082	0.0615945	2.63819	0.277031	0.0135881	3.52189	0.05	1.2396	0.28229
BValp01	BValp	-6	1226	2167	1739.1	4.87	76	0	81.5	8	0	89.5	1.1639	0.025	0.127452	3.1366	0.260017	0.0110158	2.12245	0.05	0.663359	0.05
BValp02	BValp	0	1226	2128	1745.5	5.87	61	0	69	19	0	88	1.0652	0.05	0.0104675	5.08847	0.173733	0.0135421	1.37775	0.05	0.447062	0.05
BValp03	BValp	-2	1410	2174	1675.9	5.51	90	0	19.5	0	0	19.5	1.8437	0.107177	0.0173834	2.73082	0.529659	0.0136849	2.68379	0.05	1.0329	0.142654
CBR02	CBR	-1.5	2721	1612	1225.7	5.81	116.5	0	2.5	0	0	2.5	4.1904	0.0561733	0.0576318	2.71129	0.793973	0.0604784	2.18993	0.1	2.13042	0.550436
CBR03	CBR	-12.5	2783	1751	1225.3	5.04	130	0	0	0	0	0	3.5609	0.17235	0.403847	5.27005	0.61504	0.0911804	2.65162	0.246953	2.14704	0.524686
CON02	CON	-5.5	2082	1629	1281.9	5.59	100	0	10.5	0	0	10.5	6.9879	0.0598462	0.147953	7.85789	0.477057	0.2921	4.16851	0.1	2.08042	0.501426
CON03	CON	-9	2082	1605	1281.5	5.47	103	0.5	33	0	0	33.5	4.3923	0.0558439	0.0729226	3.00241	0.217248	0.0104648	1.34812	0.474058	1.07896	0.797827
CON06	CON	-20	2051	1546	1282	5.31	110.5	0.5	2.5	0	0	3	3.7521	0.14223	0.188728	2.17162	0.332722	0.011377	1.5552	0.1	0.781529	0.651646
CR01	CR	-0.5	1562	1562	1205.3	4.66	0.0551	94.5	2	0.5	0	97	0.9524	0.0550653	0.0532755	3.02027	1.03271	0.0296392	2.04036	0.242009	3.85041	0.351258
CR06	CR	-3.5	1654	1928	1180.3	4.51	76.5	91	2	0	0	93	0.7835	0.025	0.260129	4.8766	0.268714	0.005	0.610194	0.612926	0.548822	0.209884
CR09	CR	-8	1654	1826	1181.1	4.75	87.5	29	2	8	0	39	1.1213	0.0960982	0.0768921	3.20033	0.254794	0.005	0.80306	0.05	0.431762	0.47059
ERT05	ERT	-14	1410	1793	1527.7	6.791	27	0	81.5	2	0	83.5	28.608	0.025	0.0206867	5.04834	2.47947	0.145932	0.934337	0.25	2.29222	0.624581
ES03	ES	-7.5	1899	1606	1113	6.37	102.5	0	58	0	0	58	32.8367	0.025	0.0269372	2.34087	0.795068	0.0182502	1.06615	0.05	1.52752	0.806221
ES10	ES	-2	1960	1952	1118.3	6.88	60.5	0	69.5	0.5	0	70	21.7821	0.025	0.0205235	2.31151	0.561366	0.0217688	0.522189	0.217891	1.38113	0.459487
FRE03	FRE	-4	2602	1716	1132.4	6.69	113	0	0.5	7	0	7.5	34.5369	0.025	0.0928397	4.50029	2.48851	3.23327	3.85733	0.1	2.78307	1.12101
GMG01	GMG	-10	2691	1739	991.9	6.3	285	0	33.5	20.5	1	55	19.2072	0.120279	0.366675	21.7689	1.95618	0.52184	9.65185	0.95079	4.3377	0.780284
GMG06	GMG	-10.5	2569	1560	995.4	5.73	254	0	20	11	2	33	6.075	0.078471	0.123186	4.8352	0.718766	0.01	2.83369	0.25	1.99928	0.652444
HOR01	HOR	-7.5	2051	1822	1392.4	7.02	102	0	16	1	0	17	52.7077	0.025	0.01	5.21432	0.747988	0.0254026	1.72138	0.1	2.69144	0.367734
HOR04	HOR	0	1684	1977	1556.6	5.4	104.5	0.5	0	0	0	0.5	4.6892	0.114927	0.0948433	5.508	0.468484	0.147416	2.21268	0.1	0.922836	0.237536
HOR05	HOR	-0.5	1654	2057	1579.6	5.31	94.5	0.5	10.5	0	0	11	7.0373	0.0964799	0.278852	9.87551	0.646846	0.236628	3.58031	0.31201	2.09878	0.374766
HOR06	HOR	-2.5	1562	1757	1597.1	5.21	97	10.5	38	2	1	51.5	2.8278	0.060786	0.16558	3.3922	0.236605	0.0336801	1.4594	0.1	1.34843	0.374824
LLA07	LLA	-0.5	1624	1813	1447.3	7.08	30	0	44	17	0.5	61.5	40.942	0.025	0.01	4.19351	0.870466	0.0567322	2.21474	0.1	4.93993	0.288105
MA_alp01	MA_alp	-10	1441	2067	1363.2	5.59	94	0	1	0.5	1	2.5	5.9063	0.025	0.0338425	1.57405	0.31353	0.0231024	1.61719	0.05	0.926054	0.22834
MA_alp02	MA_alp	-17.5	1441	1989	1360.2	5.51	108	0	1.5	0	0	1.5	4.0984	0.058073	0.0521549	1.48006	0.257101	0.0219288	1.19509	0.05	0.96114	0.63331
MAR01	MAR	-2	1410	1796	1490	6.04	89	0	69.5	0	0	69.5	16.2092	0.025	0.405595	5.55868	0.522492	0.324827	2.80301	0.1	2.30635	0.329038
MAR02	MAR	-1	1379	1612	1489.3	6.6	100.5	0	4.5	2.5	0	7	22.9912	0.025	0.03309	3.66453	0.640076	0.142041	1.10004	0.1	2.41032	0.316788
MAR03	MAR	-4	1410	2035	1483.1	6.15	108	0	19.5	2	0	21.5	13.8289	0.025	0.124032	5.24457	0.39418	0.398665	0.602322	0.1	2.02931	0.174271
MAR04	MAR	-2	1410	1711	1479.9	7.37	77	0	77	10.5	0.5	88	42.0442	0.025	0.01	2.42788	0.99185	0.07056	1.25808	0.1	2.74854	0.321631
MAR05	MAR	-2.5	1410	1830	1476.5	7.04	67.5	0	8.5	1	0	9.5	36.4829	0.025	0.01	3.00695	0.99196	0.0682562	0.615942	0.1	1.85306	0.178165
MAR06	MAR	-3	1410	1913	1476.1	7.02	63.5	0	19	2.5	0	21.5	33.1398	0.025	0.0225929	4.19876	1.71372	0.159903	1.39727	0.1	1.91264	0.281595
MAR09	MAR	-4	1868	1841	1380	6.61	144.5	0	46.5	1	0.5	48	28.1176	0.025	0.0417646	1.60536	0.664582	0.0534045	0.541953	0.1	1.94682	0.178399
MAR10	MAR	-6	1654	1891	1445.5	7.31	157.5	0	31	1	0	32	53.5812	0.025	0.01	1.83769	1.60348	0.285346	0.722136	0.1	1.7687	0.428271
MT02	MT	-12.5	2296	2015	1156	5.76	85.5	0	19.5	8	0	27.5	12.4679	0.025	0.0423944	2.41377	0.696135	0.0274811	1.67411	0.240578	7.28754	0.289899
MTL03	MTL	0	1379	2114	1653.6	6.99	112	0	69	10	0	79	35.5997	0.025	0.01	3.06439	0.857408	0.021069	0.960941	0.1	1.96035	0.437887
MUN02	MUN	-1	1257	1625	1465.9	5.15	49.5	0	8.5	0	0	8.5	1.1889	0.0678781	0.0333137	3.05262	0.295462	0.005	1.51094	0.1	0.860235	0.408754
MUN03	MUN	-2.5	1410	1699	1446.5	4.91	84	1	0.5	0.5	0	2	2.9019	0.111183	0.0941468	3.11753	0.556868	0.0172927	2.08679	0.1	1.18993	0.485939
PA01	PA	-5	2143	1984	1326.6	6.26	164	0	2.5	45	0	47.5	17.7369	0.025	0.0234266	5.9918	0.704852	0.234393	1.84171	0.05	1.11735	0.711571
PA02	PA	-1.5	2143	1912	1325.3	6.38	123.5	0	2	2.5	0	4.5	24.5801	0.025	0.325293	4.46935	1.30788	0.366167	1.83308	0.05	1.23055	0.317145
PA05	PA	-15	2143	2066	1342.9	6.47	143	0	0.5	9	0	9.5	18.472	0.025	0.0126791	2.73203	0.596099	0.0300114	1.21548	0.885371	3.45281	0.438507
RAT07	RAT	-2	1226	1936	1419.7	5.7	104	0	56	52	0	108	2.9408	0.025	0.0242225	3.0536	0.388328	0.046328	1.15273	0.281271	0.662817	0.112404
SO03	SO	-1	1654	1783	1457.1	5.08	53	1	0	0	0	1	1.3422	0.05	0.0154197	1.50711	0.31144	0.005	1.29952	0.1	1.44572	0.246919
SO04	SO	-1	1654	1741	1457	5.11	39.5	0.5	0.5	0	0	1	2.1977	0.12295	0.0408078	3.93413	0.468621	0.005	3.13746	0.1	1.95246	0.125374
SO05	SO	-1	1654	2028	1461.7	5.15	91.5	19	0	0	0	19	2.3102	0.025	0.005	1.78527	0.339493	0.0309763	2.43727	0.1	2.95158	0.488153
SO08	SO	-7	1654	1744	1455.5	4.88	101.5	72	0.5	19.5	0	92	2.682	0.411194	0.358526	7.35454	0.695498	0.0713435	1.90042	0.299862	1.76794	0.317837
SO09	SO	-5	1654	1823	1453.2	4.87	138	90	4	0	0	94	1.7402	0.13689	0.075974	4.73735	0.362772	0.005	2.29477	0.142906	3.10868	0.859185
SON02	SON	-3.5	2661	2064	950.9	6.09	133.5	0	31	1	0	32	8.4139	0.025	0.693731	3.11856	1.61947	0.0871311	3.09522	0.1	0.788399	0.916658
SON03	SON	-20	2633	1899	955.3	6.04	153.5	0	2.5	1	0	3.5	6.1536	0.025	0.109124	2.91911	1.1625	0.118564	2.79936	0.1	1.86517	0.832779
T29	T	-1.2	1868	1740	1172.9	5.503	121.5	3.5	64.5	0	1	69	4.3307	0.155365	0.220263	2.17554	0.378205	0.005	0.993151	0.227047	0.499978	0.194059
T46	T	-36.6	1868	1889	1174.2	5.809	116.5	61	0.5	0	1	62.5	5.0628	0.132368	0.206784	3.19806	0.472859	0.0138792	1.10953	0.1	1.1373	0.330384
T52	T	-11.9	1868	1756	1176.4	5.31	73.5	23.5	1	0	0	24.5	1.8011	0.025	0.075909	2.65475	0.269831	0.0140703	1.34714	0.1	0.220792	0.155526
T54	T	-7	1868	1777	1173.9	5.685	107	119	0	0	0	119	3.9819	0.025	0.114163	3.31836	0.447224	0.0388764	0.43137	0.35573	0.455449	0.156139
TAU03	TAU	-20	2541	1744	1140.3	6.83	213.5	0	3	8.5	0.5	12	46.7049	0.025	0.0463933	4.20507	3.10996	0.125232	2.04747	0.25	1.42219	2.0006
TAU04	TAU	-5	2541	1615	1138.1	7.09	213	0	70	9	0	79	49.6392	0.025	0.01	2.72906	3.18421	0.01	1.7986	0.25	2.07769	1.74881
TAU06	TAU	-6.5	2480	1688	1157.7	7.136	157	0	94	0.5	0	94.5	21.342	0.025	0.01	1.71439	1.25069	0.01	1.40513	0.25	0.847598	1.39197
TOR01	TOR	-1	1654	1613	1405.7	7.3	136	0	44.5	2	0	46.5	32.891	0.025	0.0540256	3.86164	0.616044	0.01	3.09163	0.254439	4.19813	0.326884
TOR02	TOR	-9	1715	2037	1408.6	7.4	98	0	87	19.5	0	106.5	60.2757	0.025	0.0426467	3.02747	0.962992	0.0613348	0.5	0.2	9.82121	0.355291

## Sheet: Legend
Variable	unit	Comments
WTD	cm
GDD	°C
Rad	KJ/m2×day
Prec	mm
pH
Vascular_plants	sum of cover different species
Sphagnum	sum of cover different species
Brown_mosses	sum of cover different species
Acrocarp_mosses	sum of cover different species
Liverworts	sum of cover different species
Bryophytes	sum of cover different species
Ca	mg/L	Values below the detection limits of 0,05 and 0,02 for metals and minerals are assigned values of 0,025 and 0,01 respectively.
Al	mg/L
Fe	mg/L
K	mg/L
Mg	mg/L
Mn	mg/L
Na	mg/L
P	mg/L
S	mg/L
Si	mg/L
